# Supplementary material for: Plant Cell Wall Proteomes: The Core of Conserved Protein Families and the Case of Non-Canonical Proteins
Source: Int J Mol Sci. 2022 Apr 12;23(8):4273. doi: 10.3390/ijms23084273 (PMC9029284; doi:10.3390/ijms23084273)
Supplement: Supplementary file 1 [file ijms-23-04273-s001.zip]

Archive with 2 entries (2 files):
- San Clemente et al._Supplementary Table S1.xlsx
- San Clemente et al._Supplementary Table S2.xlsx
