# Supplementary material for: Plant Cell Wall Proteomes: The Core of Conserved Protein Families and the Case of Non-Canonical Proteins
Source: Int J Mol Sci. 2022 Apr 12;23(8):4273. doi: 10.3390/ijms23084273 (PMC9029284; doi:10.3390/ijms23084273)
Supplement: Supplementary file 1 [file ijms-23-04273-s001.zip › San Clemente et al._Supplementary Table S1.xlsx]

## Sheet: Table A1
Supplementary Table A1. The plant cell wall core proteome.
				Bryophyte		Monocots					Dicots
	plant species			Marchantia polymorpha		Triticum aestivum	Oryza sativa	Brachypodium distachyon	Saccharum officinarum		Arabidopsis thaliana	Linum usitatissimum	Medicago sativa	Populus species	Solanum lycopersicum	Solanum tuberosum	Camellia sinensis	Gossypium hirsutum
	material analyzed	thallus		1
		seedlings									1
		roots					1				1
		leaves					1	1	1		1			1		1	1
		stems						1	1		1	1	1	1
		inflorescences									1
		fruits							1			1			1
		seeds				1		1			1							1
		etiolated hypocotyls									1
		cell suspension cultures					1		1		1
		protoplasts									1
		culture medium					1				1
		protein family present in																		Presence in…					protein family present in
		most cell wall proteomes (13/13 or 12/13)																							all cell wall proteomes (13/13 or 12/13)
Functional classes		at least 2/3 cell wall proteomes (11/13 or 10/13)																		All plants (13)	Bryophyte (1)	Monocots (4)	Dicots (7)		at least 2/3 cell wall proteomes (11/13 or 10/123
Proteins involved in signaling (S)	S	arabinogalactan protein (AGP)									1									1	0	0	1		arabinogalactan protein (AGP)
	S	fasciclin-like arabinogalactan protein (FLA)		1		1	1	1	1		1	1	1	1	1	1	1	1		13	1	4	8		fasciclin-like arabinogalactan protein (FLA)
Proteins related to lipid metabolism (LM)	LM	lipase acylhydrolase (GDSL family)		1		1	1	1	1		1		1	1	1	1	1	1		12	1	4	7		lipase acylhydrolase (GDSL family)
	LM	lipid transfer protein (LTP)		1		1	1	1	1		1	1	1	1	1	1	1	1		13	1	4	8		lipid transfer protein (LTP)
Miscellaneous proteins (M)	M	dirigent protein		1		1		1	1		1	1	1		1	1	1	1		11	1	3	7		dirigent protein
	M	gibberellic acid-stimulated Arabidopsis (GASA) protein					1	1			1		1		1					5	0	2	3		gibberellic acid-stimulated Arabidopsis (GASA) protein
	M	purple acid phosphatase (PAP)		1		1	1	1	1		1	1	1	1	1	1	1	1		13	1	4	8		purple acid phosphatase (PAP)
	M	thaumatin		1		1	1	1	1		1		1	1	1	1	1			11	1	4	6		thaumatin
	M	ribonuclease		1		1		1			1						1			5	1	2	2		ribonuclease
	M	germin		1		1	1	1	1		1		1		1	1	1	1		11	1	4	6		germin
	M	metallophosphoesterase					1	1					1				1	1		5	0	2	3		metallophosphoesterase
Oxido-reductases (OR)	OR	class III peroxidase		1		1	1	1	1		1	1	1	1	1	1	1	1		13	1	4	8		class III peroxidase
	OR	multicopper oxidase		1		1	1	1	1		1	1	1		1	1	1	1		12	1	4	7		multicopper oxidase
	OR	berberine-bridge oxido-reductase (BBE)		1		1	1	1			1	1	1	1		1	1	1		11	1	3	7		berberine-bridge oxido-reductase (BBE)
	OR	blue copper binding protein		1		1	1	1	1		1	1	1	1		1	1	1		12	1	4	7		blue copper binding protein
	OR	laccase		1		1		1			1		1		1		1	1		8	1	2	5		laccase
Proteases (P)	P	Asp protease		1		1	1	1	1		1	1	1	1	1	1	1	1		13	1	4	8		Asp protease
	P	Cys protease (papain family)		1		1	1	1	1		1	1	1	1	1	1	1	1		13	1	4	8		Cys protease (papain family)
	P	Ser carboxypeptidase		1		1	1	1	1		1		1	1	1	1	1	1		12	1	4	7		Ser carboxypeptidase
	P	Ser protease (subtilisin)		1		1	1	1	1		1		1	1	1	1	1	1		12	1	4	7		Ser protease (subtilisin)
	P	metallopeptidase				1	1													2	0	2	0		metallopeptidase
	P	peptidase C26						1			1									2	0	1	1		peptidase C26
	P	peptidase family M20		1				1			1						1			4	1	1	2		peptidase family M20
	P	peptidase family M28		1							1									2	1	0	1		peptidase family M28
	P	peptidase family S28		1		1		1	1		1			1			1	1		8	1	3	4		peptidase family S28
	P	protease inhibitor		1		1	1	1	1		1	1	1	1	1	1				11	1	4	6		protease inhibitor
Proteins acting on cell wall carbohydrates (PAC)	PAC	glycoside hydrolase (GH)		1		1	1	1	1		1	1	1	1	1	1	1	1		13	1	4	8		glycoside hydrolase (GH)
	PAC	carbohydrate esterase (CE)		1		1	1	1	1		1	1	1	1	1	1	1	1		13	1	4	8		carbohydrate esterase (CE)
	PAC	polysaccharide lyase (PL)		1		1	1	1			1		1	1		1				8	1	3	4		polysaccharide lyase (PL)
	PAC	PNGase A						1	1		1		1		1		1			6	0	2	4		PNGase A
	PAC	expansin		1		1	1	1	1		1	1	1	1	1	1	1			12	1	4	7		expansin
	PAC	lectin		1		1	1	1			1	1	1		1		1	1		10	1	3	6		lectin
	PAC	pectin methyl esterase inhibitor (PMEI)				1	1	1			1		1	1	1		1			8	0	3	5		pectin methyl esterase inhibitor (PMEI)
	PAC	COBRA-like				1	1	1			1							1		5	0	3	2		COBRA-like
Proteins with interacting domains (with proteins or polysaccharides) (ID)	ID	LRR protein		1		1	1	1	1		1	1	1		1	1		1		11	1	4	6		LRR protein
Structural proteins (SP)	SP	extensin		1							1									2	1	0	1		extensin
	SP	glycine-rich protein (GRP)				1	1	1			1									4	0	3	1		glycine-rich protein (GRP)
	SP	leucine-rich repeat extensin (LRX)				1	1	1	1		1		1		1					7	0	4	3		leucine-rich repeat extensin (LRX)
	SP	proline-rich protein (PRP)									1									1	0	0	1		proline-rich protein (PRP)
	SP	threonine-hydroxyproline-rich glycoprotein (THRGP)					1													1	0	1	0		threonine-hydroxyproline-rich glycoprotein (THRGP)
A focus on some protein fammilies				Marchantia polymorpha		Triticum aestivum	Oryza sativa	Brachypodium distachyon	Saccharum officinarum		Arabidopsis thaliana	Linum usitatissimum	Medicago sativa	Populus species	Solanum lycopersicum	Solanum tuberosum	Camelia sinensis	Gossypium hirsutum		All plants (12)	Bryophyte (1)	Monocots (4)	Dicots (7)
Glycoside hydrolases (GH)	GH	glycoside hydrolase family 1 - GH1 (beta-glucosidase)				1	1	1	1		1	1	1	1	1	1	1			11	0	4	7		glycoside hydrolase family 1 - GH1 (beta-glucosidase)
		glycoside hydrolase family 2 - GH2									1									1	0	0	1		glycoside hydrolase family 2 - GH2
		glycoside hydrolase family 3 - GH3		1		1	1	1	1		1	1	1	1	1	1	1	1		13	1	4	8		glycoside hydrolase family 3 - GH3
		glycoside hydrolase family 5 - GH5 (glucan-1,3-beta glucosidase)		1		1	1	1			1	1	1	1			1			9	1	3	5		glycoside hydrolase family 5 - GH5 (glucan-1,3-beta glucosidase)
		glycoside hydrolase family 9 - GH9 (endo-1,3(4)-beta-glucanase)				1	1	1			1					1	1			6	0	3	3		glycoside hydrolase family 9 - GH9 (endo-1,3(4)-beta-glucanase)
		glycoside hydrolase family 10 - GH10 (beta-xylanase)						1			1									2	0	1	1		glycoside hydrolase family 10 - GH10 (beta-xylanase)
		glycoside hydrolase family 14 - GH14						1	1		1		1							4	0	2	2		glycoside hydrolase family 14 - GH14
		glycoside hydrolase family 16 - GH16 (endoxyloglucan transferase, XTH)		1		1	1	1	1		1		1		1	1	1	1		11	1	4	6		glycoside hydrolase family 16 - GH16 (endoxyloglucan transferase, XTH)
		glycoside hydrolase family 17 - GH17 (beta-1,3-glucosidase)		1		1	1	1	1		1	1	1	1	1	1	1	1		13	1	4	8		glycoside hydrolase family 17 - GH17 (beta-1,3-glucosidase)
		glycoside hydrolase family 18 - GH18		1		1	1	1	1		1	1	1	1	1	1				11	1	4	6		glycoside hydrolase family 18 - GH18
		glycoside hydrolase family 19 - GH19		1			1	1	1		1	1	1	1	1	1				10	1	3	6		glycoside hydrolase family 19 - GH19
		glycoside hydrolase family 20 - GH20 (N-acetyl-beta-glucosaminidase)		1		1	1	1			1		1			1	1			8	1	3	4		glycoside hydrolase family 20 - GH20 (N-acetyl-beta-glucosaminidase)
		glycoside hydrolase family 27 - GH27 (alpha-galactosidase/melibiase)		1		1	1	1	1		1	1	1	1	1	1	1			12	1	4	7		glycoside hydrolase family 27 - GH27 (alpha-galactosidase/melibiase)
		glycoside hydrolase family 28 - GH28 (polygalacturonase)		1		1	1	1	1		1	1	1	1	1		1			11	1	4	6		glycoside hydrolase family 28 - GH28 (polygalacturonase)
		glycoside hydrolase family 29 - GH29 (alpha-L-fucosidase)		1				1	1		1			1	1		1			7	1	2	4		glycoside hydrolase family 29 - GH29 (alpha-L-fucosidase)
		glycoside hydrolase family 31 - GH31 (alpha-xylosidase)		1		1	1	1	1		1		1	1	1	1	1	1		12	1	4	7		glycoside hydrolase family 31 - GH31 (alpha-xylosidase)
		glycoside hydrolase family 32 - GH32		1		1		1	1		1		1		1	1		1		9	1	3	5		glycoside hydrolase family 32 - GH32
		glycoside hydrolase family 35 - GH35 (beta-galactosidase)		1				1	1		1		1	1	1	1	1	1		10	1	2	7		glycoside hydrolase family 35 - GH35 (beta-galactosidase)
		glycoside hydrolase family 38 - GH38 (alpha-mannosidase)		1		1	1	1	1		1	1	1	1	1	1	1	1		13	1	4	8		glycoside hydrolase family 38 - GH38 (alpha-mannosidase)
		glycoside hydrolase family 51 - GH51 (alpha-arabinofuranosidase)		1			1	1	1		1	1		1	1	1		1		10	1	3	6		glycoside hydrolase family 51 - GH51 (alpha-arabinofuranosidase)
		glycoside hydrolase family 65 - GH65 (alpha-L-fucosidase)									1									1	0	0	1		glycoside hydrolase family 65 - GH65 (alpha-L-fucosidase)
		glycoside hydrolase family 71 - GH71 (beta-1,3-glucanase)		1																1	1	0	0		glycoside hydrolase family 71 - GH71 (beta-1,3-glucanase)
		glycoside hydrolase family 79 - GH79 (endo-beta-glucuronidase/heparanase)		1				1	1		1			1	1	1		1		8	1	2	5		glycoside hydrolase family 79 - GH79 (endo-beta-glucuronidase/heparanase)
		glycoside hydrolase family 88 - GH88		1																1	1	0	0		glycoside hydrolase family 88 - GH88
		glycoside hydrolase family 89 - GH89 (N-acetylglucosaminidase)		1				1												2	1	1	0		glycoside hydrolase family 89 - GH89 (N-acetylglucosaminidase)
		glycoside hydrolase family 127 - GH127				1											1			2	0	1	1		glycoside hydrolase family 127 - GH127
Polysaccharide lyases (PL)	PL	polysaccharide lyase family 1 - PL1 (pectate lyase)				1		1			1		1			1				5	0	2	3		polysaccharide lyase family 1 - PL1 (pectate lyase)
		polysaccharide lyase family 4 - PL4 (rhamnogalacturonate lyase)									1			1						2	0	0	2		polysaccharide lyase family 4 - PL4 (rhamnogalacturonate lyase)
		polysaccharide lyase family 7 - PL7 (poly(beta-D-mannuronate) lyase)														1				1	0	0	1		polysaccharide lyase family 7 - PL7 (poly(beta-D-mannuronate) lyase)
Carbohydrate esterases (CE)	CE	carbohydrate esterase family 8 - CE8 (pectin methylesterase - PME)		1		1	1	1	1		1	1	1	1	1	1		1		12	1	4	7		carbohydrate esterase family 8 - CE8 (pectin methylesterase - PME)
		carbohydrate esterase family 13 - CE13 (pectin acylesterase - PAE)		1				1	1		1		1	1	1	1				8	1	2	5		carbohydrate esterase family 13 - CE13 (pectin acylesterase - PAE)
Lectins	Lectins	lectin (curculin-like)					1				1	1								3	0	1	2		lectin (curculin-like)
		lectin (legume lectin)		1							1		1							3	1	0	2		lectin (legume lectin)
		lectin (malectin)		1		1		1			1		1		1					6	1	2	3		lectin (malectin)
		lectin (ricin B)		1																1	1	0	0		lectin (ricin B)
		lectin (D-mannose)		1		1							1		1			1		5	1	1	3		lectin (D-mannose)
Proteins of yet unknown function (UF)	UF	expressed protein (DUF231)						1			1									2	0	1	1		expressed protein (DUF231)
		expressed protein (DUF246)									1									1	0	0	1		expressed protein (DUF246)
		expressed protein (DUF248)									1									1	0	0	1		expressed protein (DUF248)
		expressed protein (DUF288)									1									1	0	0	1		expressed protein (DUF288)
		expressed protein (DUF303)					1	1						1		1				4	0	2	2		expressed protein (DUF303)
		expressed protein (DUF538)		1		1		1	1		1	1								6	1	3	2		expressed protein (DUF538)
		expressed protein (DUF568, UCP037471)					1	1	1		1			1		1				6	0	3	3		expressed protein (DUF568, UCP037471)
		expressed protein (DUF642)				1	1	1	1		1	1	1		1	1	1	1		11	0	4	7		expressed protein (DUF642)
		expressed protein (DUF1005)									1									1	0	0	1		expressed protein (DUF1005)
		expressed protein (DUF1138)									1									1	0	0	1		expressed protein (DUF1138)
		expressed protein (DUF1184)									1									1	0	0	1		expressed protein (DUF1184)
		expressed protein (DUF1191)													1					1	0	0	1		expressed protein (DUF1191)
		expressed protein (DUF1216)									1									1	0	0	1		expressed protein (DUF1216)
		expressed protein (DUF1680)						1			1	1		1				1		5	0	1	4		expressed protein (DUF1680)
		expressed protein (DUF1929)				1														1	0	1	0		expressed protein (DUF1929)
		expressed protein (DUF2167)					1													1	0	1	0		expressed protein (DUF2167)
		expressed protein (DUF3456)									1									1	0	0	1		expressed protein (DUF3456)
		expressed protein (DUF3455)		1																1	1	0	0		expressed protein (DUF3455)
		expressed protein (MATH domain)									1									1	0	0	1		expressed protein (MATH domain)
		expressed protein (SOUL heme-binding domain)		1			1	1			1				1	1				6	1	2	3		expressed protein (SOUL heme-binding domain)
		expressed protein (Gnk2-homologous domain, antifungal protein of Ginkgo seeds)					1	1	1		1		1	1		1				7	0	3	4		expressed protein (Gnk2-homologous domain, antifungal protein of Ginkgo seeds)
		expressed protein (BURP domain)					1	1			1									3	0	2	1		expressed protein (BURP domain)
		expressed protein (Ole e1 allergen domain)		1			1	1	1		1		1		1					7	1	3	3		expressed protein (Ole e1 allergen domain)
