# Supplementary material for: Plant Cell Wall Proteomes: The Core of Conserved Protein Families and the Case of Non-Canonical Proteins
Source: Int J Mol Sci. 2022 Apr 12;23(8):4273. doi: 10.3390/ijms23084273 (PMC9029284; doi:10.3390/ijms23084273)
Supplement: Supplementary file 1 [file ijms-23-04273-s001.zip › San Clemente et al._Supplementary Table S2.xlsx]

## Sheet: Table A2-Pfam
Table 1A - Pfam domains
This is the inventory of the Pfam domains predicted in the proteins presumed to be contaminants in plant cell wall proteomes. The domains written in red are those listed in Table 3.							Number of domain occurrence
Pfam domain	annotation	number of domain occurrence	number of plant species				Arabidopsis thaliana	Brachypodium distachyon	Camellia sinensis	Gossypium hirsutum	Linum usitatissimum	Marchantia polymorpha	Medicago sativa	Oryza sativa	Populus spp	Saccharum officinarum	Solanum lycopersicum	Solanum tuberosum
PF00076	RNA recognition motif. (a.k.a. RRM, RBD, or RNP domain)	174	12				48	56	1	0	1	28	13	5	1	9	6	6
PF00085	Thioredoxin	117	12				28	25	6	5	7	17	7	5	2	8	4	3
PF00012	Hsp70 protein	67	12				9	15	1	3	4	5	4	5	3	9	5	4
PF02800	Glyceraldehyde 3-phosphate dehydrogenase, C-terminal domain	46	11				6	6	1	2	0	4	3	3	3	9	4	5
PF13848	Thioredoxin-like domain	33	11				6	2	6	5	5	2	1	1	1	2	2	0
PF02866	lactate/malate dehydrogenase, alpha/beta C-terminal domain	49	10				9	7	0	2	0	6	2	4	6	6	2	5
PF00056	lactate/malate dehydrogenase, NAD binding domain	49	10				9	7	0	2	0	6	2	4	6	6	2	5
PF00044	Glyceraldehyde 3-phosphate dehydrogenase, NAD binding domain	45	10				6	6	0	2	0	4	3	3	3	9	4	5
PF00274	Fructose-bisphosphate aldolase class-I	32	10				6	4	0	1	0	3	2	3	2	5	2	4
PF08240	Alcohol dehydrogenase GroES-like domain	32	10				11	4	0	1	0	5	2	1	3	1	3	1
PF00903	Glyoxalase/Bleomycin resistance protein/Dioxygenase superfamily	26	10				4	8	0	1	0	4	1	2	1	2	1	2
PF00121	Triosephosphate isomerase	23	10				2	3	0	3	0	2	1	1	5	4	1	1
PF03952	Enolase, N-terminal domain	23	10				2	5	0	1	0	3	1	1	3	4	2	1
PF00113	Enolase, C-terminal TIM barrel domain	23	10				2	5	0	1	0	3	1	1	3	4	2	1
PF08267	Cobalamin-independent synthase, N-terminal domain	19	10				2	2	0	1	0	1	2	2	4	3	1	1
PF01717	Cobalamin-independent synthase, Catalytic domain	18	10				2	1	0	1	0	1	2	2	4	3	1	1
PF13499	EF-hand domain pair	48	9				14	11	0	2	0	6	6	1	0	5	1	2
PF00227	Proteasome subunit	47	9				15	7	0	4	0	4	4	2	0	2	8	1
PF00160	Cyclophilin type peptidyl-prolyl cis-trans isomerase/CLD	42	9				12	8	0	0	0	4	1	1	3	7	3	3
PF07992	Pyridine nucleotide-disulphide oxidoreductase	42	9				13	10	0	0	0	4	2	1	1	6	2	3
PF00006	ATP synthase alpha/beta family, nucleotide-binding domain	36	9				6	6	0	0	0	3	4	1	2	7	5	2
PF00155	Aminotransferase class I and II	31	9				10	7	0	1	0	4	1	1	2	3	0	2
PF00262	Calreticulin family	23	9				4	3	3	3	4	2	1	0	0	2	0	1
PF13417	Glutathione S-transferase, N-terminal domain	18	9				3	3	0	0	0	1	2	1	1	5	1	1
PF00658	Poly-adenylate binding protein, unique domain	15	9				3	2	0	0	1	1	3	1	0	2	1	1
PF00347	Ribosomal protein L6	14	9				3	3	0	1	0	2	1	0	2	0	1	1
PF05757	Oxygen evolving enhancer protein 3 (PsbQ)	13	9				2	3	2	0	1	1	1	0	0	1	1	1
PF02789	Cytosol aminopeptidase family, N-terminal domain	11	9				3	1	0	0	0	1	1	1	1	1	1	1
PF00883	Cytosol aminopeptidase family, catalytic domain	11	9				3	1	0	0	0	1	1	1	1	1	1	1
PF00118	TCP-1/cpn60 chaperonin family	39	8				14	8	1	0	0	4	0	5	0	4	1	2
PF00009	Elongation factor Tu GTP binding domain	39	8				9	10	0	0	0	5	1	2	0	8	2	2
PF03144	Elongation factor Tu domain 2	38	8				8	10	0	0	0	5	1	2	0	8	2	2
PF02874	ATP synthase alpha/beta family, beta-barrel domain	33	8				6	6	0	0	0	2	4	1	2	7	5	0
PF00171	Aldehyde dehydrogenase family	30	8				8	7	0	0	1	6	0	2	0	3	1	2
PF10584	Proteasome subunit A N-terminal signature	27	8				9	3	0	0	0	3	4	1	0	1	5	1
PF00107	Zinc-binding dehydrogenase	25	8				10	4	0	1	0	3	2	0	2	2	1	0
PF00244	14-3-3 protein	24	8				9	3	0	1	0	2	0	3	1	3	2	0
PF00294	pfkB family carbohydrate kinase	23	8				4	5	0	3	0	2	0	3	2	3	1	0
PF00578	AhpC/TSA family	21	8				4	5	0	0	0	3	1	2	0	2	2	2
PF00080	Copper/zinc superoxide dismutase (SODC)	21	8				4	4	0	0	0	1	2	3	2	3	2	0
PF02518	Histidine kinase-, DNA gyrase B-, and HSP90-like ATPase	21	8				2	4	5	0	2	2	0	1	0	4	1	0
PF00022	Actin	20	8				7	1	0	2	0	3	0	2	2	2	1	0
PF00141	Peroxidase	19	8				2	6	0	0	0	2	1	1	2	3	2	0
PF13410	Glutathione S-transferase, C-terminal domain	18	8				5	3	0	0	0	0	2	2	1	3	1	1
PF00162	Phosphoglycerate kinase	17	8				3	2	0	0	0	1	0	3	3	3	1	1
PF02779	Transketolase, pyrimidine binding domain	17	8				5	1	0	0	0	2	1	1	0	2	3	2
PF08534	Redoxin	16	8				5	2	0	0	0	3	1	0	2	1	1	1
PF00694	Aconitase C-terminal domain	14	8				4	2	1	0	0	0	1	1	2	2	0	1
PF00330	Aconitase family (aconitate hydratase)	14	8				4	2	1	0	0	0	1	1	2	2	0	1
PF07749	Endoplasmic reticulum protein ERp29, C-terminal domain	13	8				1	2	0	0	2	1	1	1	0	4	1	0
PF03946	Ribosomal protein L11, N-terminal domain	13	8				3	3	0	0	0	2	2	1	0	1	1	0
PF13602	Zinc-binding dehydrogenase	12	8				2	2	0	0	0	2	1	1	1	0	2	1
PF00464	Serine hydroxymethyltransferase	12	8				2	1	0	2	0	2	0	0	1	1	2	1
PF01704	UTP--glucose-1-phosphate uridylyltransferase	12	8				2	2	0	1	0	0	1	2	2	1	1	0
PF00282	Pyridoxal-dependent decarboxylase conserved domain	11	8				2	2	0	0	0	1	1	0	1	2	1	1
PF00456	Transketolase, thiamine diphosphate binding domain	10	8				2	1	0	0	0	1	1	1	0	1	1	2
PF01716	Manganese-stabilising protein / photosystem II polypeptide	10	8				2	1	0	0	0	1	1	1	0	1	1	2
PF00670	S-adenosyl-L-homocysteine hydrolase, NAD binding domain	9	8				1	1	0	1	0	1	0	1	2	1	1	0
PF05221	S-adenosyl-L-homocysteine hydrolase	9	8				1	1	0	1	0	1	0	1	2	1	1	0
PF01663	Type I phosphodiesterase / nucleotide pyrophosphatase	9	8				1	1	2	0	0	1	0	1	1	1	0	1
PF00240	Ubiquitin family	61	7				13	16	0	0	0	6	1	2	0	22	1	0
PF00125	Core histone H2A/H2B/H3/H4	61	7				15	13	0	0	0	3	5	0	0	22	2	1
PF01423	LSM domain	53	7				18	16	0	0	0	11	1	0	0	3	1	3
PF01789	PsbP	36	7				9	11	0	0	0	10	1	0	0	2	1	2
PF00004	ATPase family associated with various cellular activities (AAA)	31	7				10	8	0	0	0	3	0	4	2	3	1	0
PF01248	Ribosomal protein L7Ae/L30e/S12e/Gadd45 family	31	7				10	8	0	0	0	5	1	1	0	5	1	0
PF01849	NAC domain	28	7				7	6	0	0	0	2	5	2	0	5	0	1
PF00043	Glutathione S-transferase, C-terminal domain	28	7				8	5	0	1	0	3	0	2	0	7	2	0
PF00407	Pathogenesis-related protein Bet v I family	23	7				8	1	0	0	0	2	3	0	0	1	6	2
PF00175	Oxidoreductase NAD-binding domain	23	7				6	6	0	0	0	3	2	2	0	2	0	2
PF00069	Protein kinase domain	23	7				5	4	0	0	0	2	2	6	0	1	3	0
PF00183	Hsp90 protein	20	7				2	4	5	0	2	2	0	0	0	4	1	0
PF02852	Pyridine nucleotide-disulphide oxidoreductase, dimerisation domain	20	7				6	4	0	0	0	3	1	0	0	3	1	2
PF00538	linker histone H1 and H5 family	19	7				5	5	0	0	0	1	1	1	0	4	0	2
PF00166	Chaperonin 10 Kd subunit	18	7				3	5	0	0	0	3	0	1	0	3	2	1
PF00173	Cytochrome b5-like Heme/Steroid binding domain	16	7				3	4	0	0	0	2	1	2	0	3	1	0
PF00462	Glutaredoxin	16	7				4	5	3	0	0	1	0	1	0	1	0	1
PF00025	ADP-ribosylation factor family	16	7				4	1	0	1	6	2	0	0	1	0	0	1
PF02780	Transketolase, C-terminal domain	16	7				5	1	0	0	0	1	1	1	0	2	3	2
PF00719	Inorganic pyrophosphatase	15	7				5	3	0	1	0	3	0	0	0	1	1	1
PF00257	Dehydrin	15	7				5	3	0	0	0	0	1	1	1	3	0	1
PF00298	Ribosomal protein L11, RNA binding domain	13	7				3	3	0	0	0	2	2	1	0	1	1	0
PF00191	Annexin	12	7				2	1	0	2	0	0	1	0	1	3	2	0
PF00190	Cupin	11	7				4	1	0	1	0	1	0	0	0	2	1	1
PF02878	Phosphoglucomutase/phosphomannomutase, alpha/beta/alpha domain I	10	7				2	2	0	0	0	1	0	1	2	1	1	0
PF02879	Phosphoglucomutase/phosphomannomutase, alpha/beta/alpha domain II	10	7				2	2	0	0	0	1	0	1	2	1	1	0
PF00034	Cytochrome c	10	7				2	1	0	0	0	2	1	1	0	2	0	1
PF02880	Phosphoglucomutase/phosphomannomutase, alpha/beta/alpha domain III	10	7				2	2	0	0	0	1	0	1	2	1	1	0
PF03737	Aldolase/RraA	10	7				3	2	0	1	0	1	0	0	1	1	1	0
PF02531	PsaD	9	7				2	1	2	0	0	1	1	0	0	1	0	1
PF01546	Peptidase family M20/M25/M40	8	7				1	2	1	1	0	1	0	0	0	1	0	1
PF01042	Endoribonuclease L-PSP	8	7				1	1	0	0	0	1	1	1	0	1	2	0
PF01597	Glycine cleavage H-protein	7	7				1	1	0	0	0	1	1	1	1	0	0	1
PF00254	FKBP-type peptidyl-prolyl cis-trans isomerase	37	6				8	15	0	0	2	8	0	0	0	2	0	2
PF00168	C2 domain	36	6				14	8	0	0	0	6	1	3	0	4	0	0
PF03143	Elongation factor Tu C-terminal domain	25	6				5	5	0	0	0	5	0	1	0	5	2	2
PF00428	60s Acidic ribosomal protein	25	6				8	6	0	0	1	6	0	0	0	3	1	0
PF00534	Glycosyl transferases group 1	23	6				2	2	13	1	0	0	0	0	2	3	0	0
PF00230	Major intrinsic protein	23	6				14	2	0	0	0	2	0	1	0	3	1	0
PF00248	Aldo/keto reductase family	20	6				4	9	0	1	0	3	1	0	0	2	0	0
PF00071	Ras family	19	6				9	4	0	0	0	3	0	1	0	1	1	0
PF00316	Fructose-1-6-bisphosphatase, N-terminal domain	19	6				4	4	0	0	0	4	0	4	0	1	0	2
PF00627	UBA/TS-N domain	19	6				6	5	0	0	0	1	3	0	0	3	1	0
PF00013	KH domain	18	6				4	8	0	0	0	1	2	0	0	2	0	1
PF00091	Tubulin/FtsZ family, GTPase domain	17	6				4	0	0	0	0	4	0	1	3	3	2	0
PF03446	NAD binding domain of 6-phosphogluconate dehydrogenase	17	6				8	1	0	0	2	3	0	0	0	2	0	1
PF03953	Tubulin C-terminal domain	16	6				4	0	0	0	0	3	0	1	3	3	2	0
PF13460	NAD(P)H-binding	16	6				5	5	0	0	0	2	0	0	1	0	2	1
PF00101	Ribulose bisphosphate carboxylase, small chain	16	6				4	4	0	0	0	4	1	0	0	0	2	1
PF00795	Carbon-nitrogen hydrolase	16	6				7	3	0	0	0	2	0	1	0	2	1	0
PF00504	Chlorophyll A-B binding protein	16	6				1	0	0	0	0	11	0	1	0	1	1	1
PF03168	Late embryogenesis abundant protein	15	6				7	1	3	2	0	0	0	0	0	1	1	0
PF00226	DnaJ domain	15	6				3	5	0	0	0	3	0	0	1	2	1	0
PF03214	Reversibly glycosylated polypeptide	14	6				4	3	0	0	0	2	0	2	0	2	0	1
PF00378	Enoyl-CoA hydratase/isomerase	14	6				5	5	0	1	0	1	0	1	0	0	0	1
PF03720	UDP-glucose/GDP-mannose dehydrogenase family, UDP binding domain	14	6				3	2	0	0	0	2	0	0	1	5	1	0
PF00984	UDP-glucose/GDP-mannose dehydrogenase family, central domain	14	6				3	2	0	0	0	2	0	0	1	5	1	0
PF00467	KOW motif	14	6				4	3	0	0	0	1	2	0	1	3	0	0
PF00120	Glutamine synthetase, catalytic domain	13	6				5	3	0	0	0	1	0	2	0	1	0	1
PF03358	NADPH-dependent FMN reductase	13	6				3	3	0	2	0	1	0	0	3	0	1	0
PF00271	Helicase conserved C-terminal domain	13	6				3	3	0	0	0	1	0	4	0	1	1	0
PF03721	UDP-glucose/GDP-mannose dehydrogenase family, NAD binding domain	13	6				3	2	0	0	0	1	0	0	1	5	1	0
PF02672	CP12 domain	13	6				3	3	0	0	0	2	0	1	0	1	0	3
PF00270	DEAD/DEAH box helicase	12	6				3	3	0	0	0	1	0	3	0	1	1	0
PF00970	Oxidoreductase FAD-binding domain	12	6				2	3	0	0	0	2	2	0	0	2	0	1
PF00736	EF-1 guanine nucleotide exchange domain	12	6				2	3	0	0	0	1	0	0	0	2	2	2
PF10417	C-terminal domain of 1-Cys peroxiredoxin	12	6				2	2	0	0	0	2	0	2	0	1	2	1
PF02788	Ribulose bisphosphate carboxylase large chain, N-terminal domain	11	6				1	4	0	0	0	0	0	3	0	1	1	1
PF00016	Ribulose bisphosphate carboxylase large chain, catalytic domain	11	6				1	4	0	0	0	0	0	3	0	1	1	1
PF00312	Ribosomal protein S15	11	6				2	3	0	0	0	1	0	2	1	2	0	0
PF03765	CRAL/TRIO, N-terminal domain	11	6				3	3	0	0	0	3	1	0	0	1	0	0
PF00923	Transaldolase/Fructose-6-phosphate aldolase	10	6				2	2	0	0	0	1	1	0	2	2	0	0
PF00313	'Cold-shock' DNA-binding domain	10	6				3	3	0	0	0	1	0	1	0	1	1	0
PF00266	Aminotransferase class-V	10	6				3	2	0	0	0	1	0	1	0	2	0	1
PF11421	ATP synthase F1 beta subunit	10	6				1	2	0	0	0	0	1	0	2	3	1	0
PF00149	Calcineurin-like phosphoesterase	10	6				3	3	1	1	0	1	0	1	0	0	0	0
PF00408	Phosphoglucomutase/phosphomannomutase, C-terminal domain	9	6				2	1	0	0	0	1	0	1	2	1	1	0
PF02777	Iron/manganese superoxide dismutases, C-terminal domain	9	6				2	1	0	0	0	1	1	1	0	0	0	3
PF00081	Iron/manganese superoxide dismutases, alpha-hairpin domain	9	6				2	1	0	0	0	1	1	1	0	0	0	3
PF00235	Profilin	9	6				2	2	0	0	0	2	0	0	1	1	1	0
PF00557	Metallopeptidase family M24	9	6				2	2	0	0	0	2	1	0	0	1	0	1
PF02775	Thiamine pyrophosphate enzyme, C-terminal TPP binding domain	8	6				2	1	0	0	0	1	0	2	0	1	1	0
PF08244	Glycosyl hydrolases family 32 C terminal	8	6				2	0	2	0	0	1	0	1	0	0	1	1
PF00231	ATP synthase	8	6				2	2	0	0	0	1	0	0	0	1	1	1
PF00647	Elongation factor 1 gamma, conserved domain	8	6				2	1	0	1	0	1	0	0	0	2	1	0
PF01557	Fumarylacetoacetate (FAA) hydrolase family	8	6				2	2	0	0	0	1	1	0	1	1	0	0
PF00251	Glycosyl hydrolases family 32 N-terminal domain	8	6				2	0	2	0	0	1	0	1	0	0	1	1
PF02776	Thiamine pyrophosphate enzyme, N-terminal TPP binding domain	8	6				2	1	0	0	0	1	0	2	0	1	1	0
PF03179	Vacuolar (H)-ATPase G subunit	8	6				2	1	0	0	0	1	1	0	0	2	1	0
PF01287	Eukaryotic elongation factor 5A hypusine, DNA-binding OB fold	8	6				2	2	0	0	0	1	1	0	0	1	1	0
PF08263	Leucine rich repeat N-terminal domain	8	6				3	0	1	0	0	1	1	1	0	0	1	0
PF00338	Ribosomal protein S10p/S20e	8	6				2	1	0	0	0	2	0	0	1	1	1	0
PF00205	Thiamine pyrophosphate enzyme, central domain	8	6				2	1	0	0	0	1	0	2	0	1	1	0
PF00306	ATP synthase alpha/beta chain, C terminal domain	7	6				2	1	0	0	0	1	1	0	0	1	0	1
PF13639	Ring finger domain	7	6				2	1	0	0	0	1	0	1	1	0	1	0
PF11976	Ubiquitin-2 like Rad60 SUMO-like	7	6				2	1	0	0	0	1	0	1	0	0	1	1
PF07687	Peptidase dimerisation domain	7	6				1	2	0	1	0	1	0	0	0	1	0	1
PF02427	Photosystem I reaction centre subunit IV / PsaE	7	6				2	1	0	0	0	1	0	0	0	1	1	1
PF05479	Photosystem I reaction centre subunit N (PSAN or PSI-N)	6	6				1	1	0	0	0	1	0	0	0	1	1	1
PF00838	Translationally controlled tumour protein	6	6				1	1	0	0	0	1	0	0	1	1	1	0
PF02798	Glutathione S-transferase, N-terminal domain	29	5				10	5	0	1	0	3	0	3	0	5	2	0
PF13561	Enoyl-(Acyl carrier protein) reductase	27	5				10	7	0	0	0	3	0	0	3	1	2	1
PF00098	Zinc knuckle	26	5				5	8	0	0	0	5	0	6	0	1	1	0
PF00011	Hsp20/alpha crystallin family	24	5				4	14	0	0	0	0	0	0	2	1	3	0
PF00264	Common central domain of tyrosinase	24	5				0	3	0	0	0	11	0	0	0	8	1	1
PF12142	Polyphenol oxidase middle domain	23	5				0	3	0	0	0	10	0	0	0	8	1	1
PF12143	Protein of unknown function (DUF_B2219)	23	5				0	3	0	0	0	10	0	0	0	8	1	1
PF00582	Universal stress protein family	22	5				10	7	0	0	0	3	0	0	0	1	0	1
PF01370	NAD dependent epimerase/dehydratase family	19	5				6	6	0	0	0	2	0	3	2	0	0	0
PF00180	Isocitrate/isopropylmalate dehydrogenase	18	5				9	4	0	1	0	2	0	2	0	0	0	0
PF00400	WD domain, G-beta repeat	18	5				5	7	0	0	0	4	0	0	0	0	1	1
PF00364	Biotin-requiring enzyme	16	5				8	4	0	0	0	2	0	1	0	1	0	0
PF00505	HMG (high mobility group) box	16	5				6	5	0	0	0	2	1	0	0	0	0	2
PF00956	Nucleosome assembly protein (NAP)	14	5				5	3	0	0	0	2	0	1	0	3	0	0
PF02225	PA domain	13	5				3	3	3	0	0	2	2	0	0	0	0	0
PF07876	Stress responsive A/B Barrel Domain	13	5				2	2	0	0	0	3	0	0	5	1	0	0
PF00156	Phosphoribosyl transferase domain	13	5				7	2	0	0	0	1	0	2	0	0	1	0
PF00198	2-oxoacid dehydrogenases acyltransferase (catalytic domain)	13	5				6	3	0	0	0	2	0	1	0	1	0	0
PF03951	Glutamine synthetase, beta-Grasp domain	13	5				5	3	0	0	0	1	0	2	0	1	0	1
PF09598	Stm1	12	5				3	3	0	0	0	1	0	2	0	3	0	0
PF12338	Ribulose-1,5-bisphosphate carboxylase small subunit	12	5				4	4	0	0	0	0	1	0	0	0	2	1
PF04774	Hyaluronan / mRNA binding family	12	5				3	3	0	0	0	1	0	2	0	3	0	0
PF00411	Ribosomal protein S11	12	5				4	1	0	0	0	2	0	0	0	4	1	0
PF00255	Glutathione peroxidase	11	5				3	3	0	0	0	2	0	2	0	1	0	0
PF00650	CRAL/TRIO domain	11	5				3	3	0	0	0	3	1	0	0	1	0	0
PF13855	Leucine rich repeat	11	5				4	0	3	0	0	2	0	1	0	0	1	0
PF01336	OB-fold nucleic acid binding domain	11	5				5	3	0	0	0	1	0	0	0	1	0	1
PF00111	2Fe-2S iron-sulfur cluster binding domain	11	5				1	6	0	0	0	1	0	0	0	2	0	1
PF00828	Ribosomal proteins 50S-L15, 50S-L18e, 60S-L27A	11	5				3	2	0	0	0	3	1	0	0	2	0	0
PF00152	tRNA synthetases class II (D, K and N)	11	5				4	4	0	0	0	1	0	0	0	1	0	1
PF00679	Elongation factor G C-terminus	10	5				1	4	0	0	0	0	1	1	0	3	0	0
PF01738	Dienelactone hydrolase family	10	5				2	3	0	0	0	2	0	0	1	2	0	0
PF00177	Ribosomal protein S7p/S5e	10	5				3	3	0	0	0	1	0	0	2	0	1	0
PF13181	Tetratricopeptide repeat	10	5				2	4	0	0	0	2	0	1	0	1	0	0
PF02933	Cell division protein 48 (CDC48), domain 2	10	5				2	2	0	0	0	2	0	2	0	2	0	0
PF03764	Elongation factor G, domain IV	10	5				1	4	0	0	0	0	1	1	0	3	0	0
PF00564	PB1 domain	10	5				5	1	0	0	0	0	0	1	0	2	1	0
PF00587	tRNA synthetase class II core domain (G, H, P, S and T)	10	5				3	4	0	0	0	1	0	0	1	1	0	0
PF00481	Protein phosphatase 2C	10	5				5	1	0	0	0	2	0	1	0	1	0	0
PF14492	Elongation Factor G, domain II	10	5				1	4	0	0	0	0	1	1	0	3	0	0
PF00291	Pyridoxal-phosphate dependent enzyme	10	5				5	1	0	0	0	1	0	1	0	2	0	0
PF01479	S4 domain	10	5				2	4	0	0	0	0	1	0	1	2	0	0
PF12697	Alpha/beta hydrolase family	9	5				4	1	0	0	0	1	1	0	0	0	0	2
PF00887	Acyl CoA binding protein	9	5				2	2	0	0	0	2	1	0	0	2	0	0
PF02826	D-isomer specific 2-hydroxyacid dehydrogenase, NAD binding domain	9	5				3	2	0	0	0	0	0	1	0	0	2	1
PF01280	Ribosomal protein L19e	9	5				3	2	0	0	0	1	1	0	0	2	0	0
PF00573	Ribosomal protein L4/L1 family	9	5				3	1	0	0	0	2	0	0	1	2	0	0
PF10252	Casein kinase substrate phosphoprotein PP28	9	5				1	1	0	0	0	1	0	0	0	5	0	1
PF01765	Ribosome recycling factor	9	5				2	2	0	0	0	2	0	0	0	2	0	1
PF05368	NmrA-like family	9	5				1	0	0	1	1	0	0	0	3	3	0	0
PF00311	Phosphoenolpyruvate carboxylase	9	5				2	1	0	0	0	1	0	0	0	2	0	3
PF00673	ribosomal L5P family C-terminus	9	5				2	3	0	0	0	2	0	0	1	0	1	0
PF00281	Ribosomal protein L5	9	5				2	3	0	0	0	2	0	0	1	0	1	0
PF03947	Ribosomal Proteins L2, C-terminal domain	9	5				3	2	0	0	0	2	1	0	0	1	0	0
PF07714	Protein tyrosine kinase	9	5				2	1	1	0	0	0	0	4	0	1	0	0
PF00389	D-isomer specific 2-hydroxyacid dehydrogenase, catalytic domain	9	5				3	2	0	0	0	0	0	1	0	0	2	1
PF01564	Spermine/spermidine synthase domain	9	5				2	3	0	0	0	1	0	1	0	2	0	0
PF01159	Ribosomal protein L6e	9	5				2	2	0	0	0	1	2	0	0	2	0	0
PF00406	Adenylate kinase	9	5				2	2	0	0	0	1	0	0	0	3	1	0
PF08766	DEK C terminal domain	9	5				4	2	0	0	0	1	0	0	0	1	0	1
PF02297	Cytochrome oxidase c subunit VIb	8	5				2	2	0	0	0	1	1	0	0	0	0	2
PF06201	PITH domain	8	5				2	2	0	0	0	2	0	1	0	1	0	0
PF00181	Ribosomal Proteins L2, RNA binding domain	8	5				3	1	0	0	0	2	1	0	0	1	0	0
PF01019	Gamma-glutamyltranspeptidase	8	5				2	2	0	0	0	1	0	1	0	1	0	1
PF00390	Malic enzyme, N-terminal domain	8	5				2	2	0	0	0	2	1	0	0	1	0	0
PF08069	Ribosomal S13/S15 N-terminal domain	8	5				2	2	0	0	0	1	0	0	1	2	0	0
PF01070	FMN-dependent dehydrogenase	8	5				2	2	0	0	0	1	0	0	0	0	1	2
PF00484	Carbonic anhydrase	8	5				3	1	0	0	0	2	0	0	0	1	0	1
PF00276	Ribosomal protein L23	8	5				2	2	0	0	0	1	1	0	0	2	0	0
PF00931	NB-ARC domain	8	5				2	0	0	0	0	0	1	3	1	0	0	1
PF03297	S25 ribosomal protein	8	5				3	2	0	0	0	1	1	0	0	1	0	0
PF00416	Ribosomal protein S13/S18	8	5				1	2	0	0	0	2	0	0	0	2	0	1
PF01926	50S ribosome-binding GTPase	8	5				1	2	0	0	0	1	0	3	0	1	0	0
PF12763	Cytoskeletal-regulatory complex EF hand	8	5				2	2	0	0	0	2	1	1	0	0	0	0
PF00483	Nucleotidyl transferase	8	5				2	2	0	0	0	1	0	2	0	0	0	1
PF13943	WPP domain	8	5				2	3	0	0	0	0	0	1	0	1	1	0
PF02812	Glu/Leu/Phe/Val dehydrogenase, dimerisation domain	8	5				3	2	0	0	0	1	0	1	0	0	0	1
PF02458	Transferase family	8	5				3	0	0	0	0	2	0	1	0	1	1	0
PF13414	TPR repeat	8	5				2	2	0	0	0	0	0	2	0	1	0	1
PF03949	Malic enzyme, NAD binding domain	8	5				2	2	0	0	0	2	1	0	0	1	0	0
PF05191	Adenylate kinase, active site lid	7	5				1	1	0	0	0	1	0	0	0	3	1	0
PF01090	Ribosomal protein S19e	7	5				2	2	0	0	0	1	0	0	0	1	1	0
PF08523	Multiprotein bridging factor 1	7	5				2	2	0	0	0	1	0	1	0	1	0	0
PF08212	Lipocalin-like domain	7	5				1	2	0	0	0	1	2	0	0	0	0	1
PF00238	Ribosomal protein L14p/L23e	7	5				3	1	0	0	0	1	0	0	0	1	1	0
PF13242	HAD-hyrolase-like	7	5				2	2	0	0	0	1	0	1	0	0	0	1
PF03939	Ribosomal protein L23, N-terminal domain	7	5				1	2	0	0	0	1	1	0	0	2	0	0
PF00900	Ribosomal family S4e	7	5				1	1	0	0	0	0	1	0	1	3	0	0
PF01667	Ribosomal protein S27	7	5				2	2	0	0	0	1	0	0	0	1	1	0
PF13344	Haloacid dehalogenase-like hydrolase	7	5				2	2	0	0	0	1	0	1	0	0	0	1
PF06415	BPG-independent PGAM N-terminus (iPGM_N)	7	5				2	1	0	0	0	0	0	1	2	1	0	0
PF01187	Macrophage migration inhibitory factor (MIF)	7	5				2	2	0	0	0	1	0	0	0	1	0	1
PF01381	Helix-turn-helix	7	5				2	2	0	0	0	1	0	1	0	1	0	0
PF01086	Clathrin light chain	7	5				2	2	0	0	0	1	0	1	0	0	0	1
PF00210	Ferritin-like domain	7	5				2	1	0	0	0	1	2	0	0	1	0	0
PF01676	Metalloenzyme superfamily	7	5				2	1	0	0	0	0	0	1	2	1	0	0
PF00241	Cofilin/tropomyosin-type actin-binding protein	7	5				1	2	0	0	0	2	1	0	0	0	1	0
PF08071	RS4NT (NUC023) domain	7	5				1	1	0	0	0	0	1	0	1	3	0	0
PF01778	Ribosomal L28e protein family	7	5				2	2	0	0	0	1	0	0	0	1	0	1
PF14374	60S ribosomal protein L4 C-terminal domain	7	5				2	1	0	0	0	1	0	0	1	2	0	0
PF08079	Ribosomal L30 N-terminal domain	6	5				2	1	0	0	0	1	0	0	1	0	1	0
PF01150	GDA1/CD39 (nucleoside phosphatase) family	6	5				1	1	0	0	0	1	2	0	0	0	0	1
PF00327	Ribosomal protein L30p/L7e	6	5				2	1	0	0	0	1	0	0	1	0	1	0
PF06628	Catalase-related immune-responsive	6	5				2	1	0	0	0	1	0	0	0	1	1	0
PF01776	Ribosomal L22e protein family	6	5				2	1	0	0	0	1	0	0	0	1	1	0
PF14290	Domain of unknown function (DUF4370)	6	5				1	1	0	0	0	1	1	0	0	2	0	0
PF00199	Catalase	6	5				2	1	0	0	0	1	0	0	0	1	1	0
PF15704	Mitochondrial ATP synthase subunit	6	5				1	1	0	0	0	1	0	0	0	2	1	0
PF00285	Citrate synthase, C-terminal domain	6	5				2	1	0	1	0	0	0	1	0	1	0	0
PF09280	XPC-binding domain	6	5				1	2	0	0	0	1	0	0	0	1	1	0
PF00485	Phosphoribulokinase / Uridine kinase family	6	5				1	1	0	0	0	2	0	1	0	0	0	1
PF02037	SAP domain	6	5				1	1	0	0	0	1	1	0	1	1	0	0
PF01984	Double-stranded DNA-binding domain	5	5				1	1	0	0	0	1	0	0	0	1	1	0
PF09298	Fumarylacetoacetase N-terminal	5	5				1	1	0	0	0	1	0	0	1	1	0	0
PF02970	Tubulin binding cofactor A	5	5				1	1	0	0	0	1	0	1	0	1	0	0
PF00189	Ribosomal protein S3, C-terminal domain	5	5				1	1	0	0	0	1	0	0	1	1	0	0
PF06071	Protein of unknown function (DUF933)	5	5				1	1	0	0	0	1	0	1	0	1	0	0
PF00560	Leucine Rich Repeat	5	5				1	0	1	0	0	0	1	0	0	0	1	1
PF16211	C-terminus of histone H2A	23	4				7	5	0	0	0	0	0	0	0	10	1	0
PF01429	Methyl-CpG binding domain	16	4				2	2	0	0	0	3	0	0	0	8	0	1
PF05739	SNARE domain	14	4				7	3	0	0	0	3	1	0	0	0	0	0
PF00179	Ubiquitin-conjugating enzyme	13	4				4	6	0	0	0	2	0	0	0	0	0	1
PF13419	Haloacid dehalogenase-like hydrolase	13	4				1	9	0	0	0	2	0	1	0	0	0	0
PF00403	Heavy-metal-associated domain	13	4				7	4	0	0	0	1	0	1	0	0	0	0
PF00201	UDP-glucoronosyl and UDP-glucosyl transferase	12	4				3	6	0	0	0	0	1	2	0	0	0	0
PF04398	Protein of unknown function, DUF538	12	4				4	3	0	0	0	2	0	3	0	0	0	0
PF01918	Alba	12	4				4	5	0	0	0	2	0	0	0	0	1	0
PF02330	Mitochondrial glycoprotein	11	4				6	3	0	0	0	1	0	1	0	0	0	0
PF14833	NAD-binding of NADP-dependent 3-hydroxyisobutyrate dehydrogenase	10	4				5	1	0	0	0	3	0	0	0	0	0	1
PF02861	Clp amino terminal domain, pathogenicity island component	10	4				3	5	0	0	0	1	0	0	0	1	0	0
PF13202	EF hand	10	4				3	3	0	0	0	3	0	1	0	0	0	0
PF03719	Ribosomal protein S5, C-terminal domain	10	4				3	2	0	0	0	2	0	0	0	3	0	0
PF12481	Aluminium induced protein	10	4				5	3	0	0	0	1	0	0	0	0	0	1
PF00687	Ribosomal protein L1p/L10e family	10	4				5	2	0	0	0	2	0	0	0	1	0	0
PF06273	Plant specific eukaryotic initiation factor 4B	10	4				3	3	0	0	0	2	0	0	0	2	0	0
PF00333	Ribosomal protein S5, N-terminal domain	10	4				3	2	0	0	0	2	0	0	0	3	0	0
PF00515	Tetratricopeptide repeat	9	4				2	2	0	0	0	3	0	0	0	0	0	2
PF00549	CoA-ligase	9	4				3	2	0	0	0	0	0	0	0	3	0	1
PF00626	Gelsolin repeat	9	4				3	3	0	0	0	1	0	0	0	2	0	0
PF01263	Aldose 1-epimerase	9	4				4	3	0	0	0	1	0	0	0	0	1	0
PF00638	RanBP1 domain	9	4				4	3	0	0	0	1	0	1	0	0	0	0
PF00082	Subtilase family	9	4				2	0	0	0	0	0	2	4	0	1	0	0
PF01433	Peptidase family M1 domain	9	4				2	4	0	0	0	0	0	0	1	2	0	0
PF01556	DnaJ C terminal domain	9	4				2	3	0	0	0	2	0	0	0	2	0	0
PF00459	Inositol monophosphatase family	9	4				2	4	0	0	0	2	0	0	0	0	0	1
PF01294	Ribosomal protein L13e	9	4				2	2	0	0	0	2	0	0	0	3	0	0
PF13432	Tetratricopeptide repeat	9	4				0	4	0	0	0	3	1	0	1	0	0	0
PF02817	e3 binding domain	8	4				4	2	0	0	0	1	0	0	0	1	0	0
PF01920	Prefoldin subunit	8	4				1	4	0	0	0	2	0	0	0	1	0	0
PF13041	PPR repeat family	8	4				2	0	1	0	0	0	0	4	1	0	0	0
PF00202	Aminotransferase class-III	8	4				4	1	0	0	0	2	0	0	0	0	0	1
PF00466	Ribosomal protein L10	8	4				3	2	0	0	0	2	0	0	0	1	0	0
PF00676	Dehydrogenase E1 component	8	4				3	2	0	0	0	2	0	0	0	1	0	0
PF00789	UBX domain	8	4				3	2	0	0	0	1	0	0	0	0	2	0
PF02854	MIF4G domain	8	4				3	3	0	0	0	1	0	1	0	0	0	0
PF15511	Centromere kinetochore component CENP-T histone fold	8	4				1	2	0	0	0	0	0	1	0	4	0	0
PF01588	Putative tRNA binding domain	8	4				1	4	0	0	0	2	0	0	0	1	0	0
PF00805	Pentapeptide repeats (8 copies)	8	4				2	3	0	0	0	2	0	0	0	0	0	1
PF02431	Chalcone-flavanone isomerase	8	4				2	2	0	0	0	3	0	0	0	1	0	0
PF02847	MA3 domain	8	4				3	3	0	0	0	1	0	1	0	0	0	0
PF00862	Sucrose synthase	8	4				2	1	0	0	0	0	0	0	2	3	0	0
PF01015	Ribosomal S3Ae family	8	4				2	3	0	0	0	1	0	0	0	2	0	0
PF00280	Potato inhibitor I family	8	4				1	5	0	0	0	1	0	0	0	1	0	0
PF13865	C-terminal duplication domain of Friend of PRMT1	8	4				4	2	0	0	0	1	0	0	0	1	0	0
PF00252	Ribosomal protein L16p/L10e	8	4				3	2	0	0	0	1	0	0	0	2	0	0
PF00208	Glutamate/Leucine/Phenylalanine/Valine dehydrogenase	8	4				3	2	0	0	0	1	0	1	0	0	0	1
PF01253	Translation initiation factor SUI1	8	4				2	3	0	0	0	2	0	0	0	1	0	0
PF13905	Thioredoxin-like	8	4				0	3	0	0	0	2	0	1	0	2	0	0
PF13266	Protein of unknown function (DUF4057)	7	4				2	1	0	0	0	1	0	0	0	3	0	0
PF01176	Translation initiation factor 1A / IF-1	7	4				2	3	0	0	0	1	0	0	0	0	0	1
PF06351	Allene oxide cyclase	7	4				4	1	0	0	0	0	0	0	1	1	0	0
PF05383	La domain	7	4				2	3	0	0	0	1	0	1	0	0	0	0
PF00297	Ribosomal protein L3	7	4				2	2	0	0	0	2	1	0	0	0	0	0
PF02803	Thiolase, C-terminal domain	7	4				4	1	0	0	0	1	0	0	0	1	0	0
PF08100	Dimerisation domain	7	4				2	2	0	0	0	0	0	0	2	1	0	0
PF01775	Ribosomal proteins 50S-L18Ae/60S-L20/60S-L18A	7	4				3	2	0	0	0	1	1	0	0	0	0	0
PF02359	Cell division protein 48 (CDC48), N-terminal domain	7	4				1	0	0	0	0	2	0	2	0	2	0	0
PF13326	Photosystem II Pbs27	7	4				2	2	0	0	0	2	0	0	0	0	0	1
PF00702	haloacid dehalogenase-like hydrolase	7	4				3	1	0	0	0	0	0	1	0	2	0	0
PF00891	O-methyltransferase	7	4				2	2	0	0	0	0	0	0	2	1	0	0
PF03763	Remorin, C-terminal region	7	4				1	3	0	0	0	0	1	0	0	2	0	0
PF00108	Thiolase, N-terminal domain	7	4				4	1	0	0	0	1	0	0	0	1	0	0
PF01535	PPR repeat	7	4				2	0	1	0	0	0	0	3	1	0	0	0
PF01399	PCI domain	7	4				4	1	0	0	1	1	0	0	0	0	0	0
PF00318	Ribosomal protein S2	7	4				1	3	0	0	0	1	0	0	0	0	2	0
PF01599	Ribosomal protein S27a	7	4				2	1	0	0	0	1	0	0	0	3	0	0
PF01092	Ribosomal protein S6e	7	4				2	2	0	0	0	2	0	0	0	0	0	1
PF01020	Ribosomal L40e family	7	4				0	2	0	0	0	1	0	2	0	2	0	0
PF04898	Glutamate synthase central domain	6	4				2	1	0	0	0	1	0	0	0	0	0	2
PF01596	O-methyltransferase	6	4				2	2	0	0	0	1	0	0	0	1	0	0
PF03766	Remorin, N-terminal region	6	4				1	2	0	0	0	0	1	0	0	2	0	0
PF16886	ATPsynthase alpha/beta subunit N-term extension	6	4				1	0	0	0	0	1	0	0	0	3	1	0
PF11838	ERAP1-like C-terminal domain	6	4				1	3	0	0	0	0	0	0	1	1	0	0
PF00957	Synaptobrevin	6	4				2	1	0	0	1	2	0	0	0	0	0	0
PF03129	Anticodon binding domain	6	4				2	2	0	0	0	1	0	0	0	1	0	0
PF12796	Ankyrin repeats (3 copies)	6	4				1	1	0	0	0	2	0	2	0	0	0	0
PF01565	FAD binding domain	6	4				2	0	1	0	0	2	0	0	1	0	0	0
PF00572	Ribosomal protein L13	6	4				2	2	0	0	0	1	0	0	0	1	0	0
PF00249	Myb-like DNA-binding domain	6	4				3	1	1	0	0	0	0	1	0	0	0	0
PF03405	Fatty acid desaturase	6	4				4	1	0	0	0	0	0	1	0	0	0	0
PF01582	TIR domain	6	4				3	0	0	0	0	0	1	0	1	0	0	1
PF16113	Enoyl-CoA hydratase/isomerase	6	4				2	2	0	0	0	1	0	1	0	0	0	0
PF02773	S-adenosylmethionine synthetase, C-terminal domain	6	4				3	1	0	0	0	1	0	0	0	0	1	0
PF00410	Ribosomal protein S8	6	4				2	2	0	1	0	0	0	0	0	0	0	1
PF00565	Staphylococcal nuclease homologue	6	4				1	2	0	0	0	1	1	0	0	1	0	0
PF00684	DnaJ central domain	6	4				1	2	0	0	0	1	0	0	0	2	0	0
PF17144	Ribosomal large subunit proteins 60S L5, and 50S L18	6	4				2	2	0	0	0	1	0	0	0	1	0	0
PF00438	S-adenosylmethionine synthetase, N-terminal domain	6	4				3	1	0	0	0	1	0	0	0	0	1	0
PF00310	Glutamine amidotransferases class-II	6	4				2	1	0	0	0	1	0	0	0	0	0	2
PF00380	Ribosomal protein S9/S16	6	4				2	1	0	0	0	1	0	0	0	2	0	0
PF00305	Lipoxygenase	6	4				1	1	0	0	0	3	0	0	0	0	1	0
PF13793	N-terminal domain of ribose phosphate pyrophosphokinase	6	4				2	2	0	0	0	1	0	1	0	0	0	0
PF05198	Translation initiation factor IF-3, N-terminal domain	6	4				3	0	0	0	0	1	1	0	0	0	0	1
PF13405	EF-hand domain	6	4				2	2	0	0	0	0	1	0	0	1	0	0
PF00112	Papain family cysteine protease	6	4				3	0	0	1	0	0	0	1	0	0	1	0
PF14204	Ribosomal L18 C-terminal region	6	4				2	2	0	0	0	1	0	0	0	1	0	0
PF01282	Ribosomal protein S24e	6	4				2	0	0	0	0	1	0	0	0	2	0	1
PF13774	Regulated-SNARE-like domain	6	4				2	1	0	0	1	2	0	0	0	0	0	0
PF00567	Tudor domain	6	4				1	2	0	0	0	1	1	0	0	1	0	0
PF00010	Helix-loop-helix DNA-binding domain	6	4				2	0	0	0	0	0	0	2	1	0	1	0
PF14580	Leucine-rich repeat	6	4				1	2	0	0	0	2	0	0	0	1	0	0
PF00804	Syntaxin	6	4				3	1	0	0	0	1	1	0	0	0	0	0
PF00234	Protease inhibitor/seed storage/LTP family	6	4				3	0	0	0	0	0	1	1	0	0	1	0
PF16121	40S ribosomal protein S4 C-terminus	6	4				1	1	0	0	0	0	0	0	1	3	0	0
PF01493	GXGXG motif	6	4				2	1	0	0	0	1	0	0	0	0	0	2
PF01655	Ribosomal protein L32	6	4				2	1	0	0	0	1	0	0	0	2	0	0
PF02772	S-adenosylmethionine synthetase, central domain	6	4				3	1	0	0	0	1	0	0	0	0	1	0
PF08669	Glycine cleavage T-protein C-terminal barrel domain	6	4				2	2	0	0	0	1	0	0	0	0	0	1
PF01645	Conserved region in glutamate synthase	6	4				2	1	0	0	0	1	0	0	0	0	0	2
PF03107	C1 domain	6	4				0	2	0	0	0	1	0	1	0	2	0	0
PF02823	ATP synthase, Delta/Epsilon chain, beta-sandwich domain	6	4				0	2	0	0	0	0	0	0	0	2	1	1
PF03908	Sec20	5	4				1	2	0	0	0	1	1	0	0	0	0	0
PF07977	FabA-like domain	5	4				2	0	0	0	0	1	0	0	0	0	1	1
PF02747	Proliferating cell nuclear antigen, C-terminal domain	5	4				2	1	0	0	0	1	0	1	0	0	0	0
PF01077	Nitrite and sulphite reductase 4Fe-4S domain	5	4				2	1	0	0	0	0	0	0	0	1	0	1
PF01048	Phosphorylase superfamily	5	4				1	1	1	0	0	0	2	0	0	0	0	0
PF16884	N-terminal domain of oxidoreductase	5	4				1	2	0	0	0	0	1	0	0	1	0	0
PF07991	Acetohydroxy acid isomeroreductase, NADPH-binding domain	5	4				1	0	0	0	0	0	0	1	1	2	0	0
PF01158	Ribosomal protein L36e	5	4				2	1	0	0	0	1	0	0	0	1	0	0
PF02769	AIR synthase related protein, C-terminal domain	5	4				1	1	0	0	0	1	0	2	0	0	0	0
PF01929	Ribosomal protein L14	5	4				2	1	0	0	0	1	0	0	0	0	1	0
PF12353	Eukaryotic translation initiation factor 3 subunit G	5	4				1	1	0	0	0	2	0	1	0	0	0	0
PF03460	Nitrite/Sulfite reductase ferredoxin-like half domain	5	4				2	1	0	0	0	0	0	0	0	1	0	1
PF01477	PLAT/LH2 domain	5	4				1	2	0	0	0	1	0	0	0	0	1	0
PF01201	Ribosomal protein S8e	5	4				1	2	0	0	0	1	0	0	0	1	0	0
PF00707	Translation initiation factor IF-3, C-terminal domain	5	4				2	0	0	0	0	1	1	0	0	0	0	1
PF06026	Ribose 5-phosphate isomerase A (phosphoriboisomerase A)	5	4				2	2	0	0	0	1	0	0	0	0	0	0
PF00705	Proliferating cell nuclear antigen, N-terminal domain	5	4				2	1	0	0	0	1	0	1	0	0	0	0
PF00586	AIR synthase related protein, N-terminal domain	5	4				1	1	0	0	0	1	0	2	0	0	0	0
PF02201	SWIB/MDM2 domain	5	4				1	2	0	0	0	1	0	1	0	0	0	0
PF01450	Acetohydroxy acid isomeroreductase, catalytic domain	5	4				1	0	0	0	0	0	0	1	1	2	0	0
PF04597	Ribophorin I	5	4				2	1	1	1	0	0	0	0	0	0	0	0
PF01780	Ribosomal L37ae protein family	5	4				2	1	0	0	0	1	0	0	0	1	0	0
PF00583	Acetyltransferase (GNAT) family	5	4				1	2	0	0	0	1	0	0	0	0	1	0
PF03188	Eukaryotic cytochrome b561	5	4				2	1	1	0	0	0	0	0	1	0	0	0
PF07859	alpha/beta hydrolase fold	5	4				0	1	0	0	0	0	2	1	0	0	0	1
PF07719	Tetratricopeptide repeat	5	4				0	1	0	0	0	2	0	1	0	1	0	0
PF00756	Putative esterase	4	4				1	1	0	0	0	1	0	0	0	0	1	0
PF00164	Ribosomal protein S12/S23	4	4				1	1	0	0	0	1	0	0	0	1	0	0
PF02941	Ferredoxin thioredoxin reductase variable alpha chain	4	4				1	1	0	0	0	1	0	0	0	0	0	1
PF00692	dUTPase	4	4				1	0	0	0	0	1	0	1	0	0	1	0
PF01990	ATP synthase (F/14-kDa) subunit	4	4				1	1	0	0	0	1	0	0	0	0	1	0
PF07650	KH domain	4	4				1	1	0	0	0	1	0	0	0	1	0	0
PF09360	Iron-binding zinc finger CDGSH type	4	4				1	1	0	0	0	1	0	0	0	1	0	0
PF04889	Cwf15/Cwc15 cell cycle control protein	4	4				1	1	0	0	0	1	0	0	0	1	0	0
PF08442	ATP-grasp domain	4	4				1	1	0	0	0	0	0	0	0	1	0	1
PF01257	Thioredoxin-like [2Fe-2S] ferredoxin	4	4				1	1	0	0	0	1	0	0	0	0	0	1
PF08802	Cytochrome B6-F complex Fe-S subunit	4	4				1	1	1	0	0	1	0	0	0	0	0	0
PF02781	Glucose-6-phosphate dehydrogenase, C-terminal domain	4	4				1	1	0	0	0	0	0	1	0	1	0	0
PF00996	GDP dissociation inhibitor	4	4				1	0	0	0	0	1	1	0	0	1	0	0
PF00542	Ribosomal protein L7/L12 C-terminal domain	4	4				1	1	0	0	0	1	0	0	0	0	1	0
PF02347	Glycine cleavage system P-protein	4	4				1	1	0	0	0	1	0	0	0	0	0	1
PF09349	OHCU decarboxylase	4	4				1	1	0	0	0	0	1	1	0	0	0	0
PF02996	Prefoldin subunit	4	4				1	2	0	0	0	1	0	0	0	0	0	0
PF05641	Agenet domain	4	4				1	1	0	0	0	0	0	1	0	0	1	0
PF14555	UBA-like domain	4	4				1	1	0	0	0	1	0	0	0	0	1	0
PF01221	Dynein light chain type 1	4	4				1	1	0	0	0	1	0	0	0	0	0	1
PF14870	Photosynthesis system II assembly factor YCF48	4	4				1	1	0	0	0	1	0	0	0	0	0	1
PF01571	Aminomethyltransferase folate-binding domain	4	4				1	1	0	0	0	1	0	0	0	0	0	1
PF02320	Ubiquinol-cytochrome C reductase hinge protein	4	4				1	0	0	0	0	1	1	0	0	0	1	0
PF00576	HIUase/Transthyretin family	4	4				1	1	0	0	0	0	1	1	0	0	0	0
PF13714	Phosphoenolpyruvate phosphomutase	4	4				1	1	0	0	0	0	0	1	0	1	0	0
PF02731	SKIP/SNW domain	4	4				1	1	0	0	0	1	0	1	0	0	0	0
PF01157	Ribosomal protein L21e	4	4				1	1	0	0	0	1	0	0	0	1	0	0
PF00213	ATP synthase delta (OSCP) subunit	4	4				1	1	0	0	0	1	0	0	0	0	1	0
PF02036	SCP-2 sterol transfer family	4	4				1	1	0	0	0	1	0	0	0	1	0	0
PF00479	Glucose-6-phosphate dehydrogenase, NAD binding domain	4	4				1	1	0	0	0	0	0	1	0	1	0	0
PF00079	Serpin (serine protease inhibitor)	4	4				0	1	0	0	0	1	1	1	0	0	0	0
PF00293	NUDIX domain	19	3				10	5	0	0	0	4	0	0	0	0	0	0
PF00334	Nucleoside diphosphate kinase	19	3				3	3	0	1	0	4	0	1	1	2	2	2
PF03479	Domain of unknown function (DUF296)	17	3				11	5	0	0	0	1	0	0	0	0	0	0
PF01419	Jacalin-like lectin domain	16	3				12	3	0	0	0	0	0	1	0	0	0	0
PF00808	Histone-like transcription factor (CBF/NF-Y) and archaeal histone	16	3				7	8	0	0	0	1	0	0	0	0	0	0
PF02136	Nuclear transport factor 2 (NTF2) domain	13	3				7	4	0	0	0	2	0	0	0	0	0	0
PF03357	Snf7	12	3				3	6	0	0	0	3	0	0	0	0	0	0
PF04969	CS domain	12	3				3	5	0	0	0	4	0	0	0	0	0	0
PF02987	Late embryogenesis abundant protein	12	3				0	7	0	0	0	3	0	2	0	0	0	0
PF12352	Snare region anchored in the vesicle membrane C-terminus	11	3				4	6	0	0	0	1	0	0	0	0	0	0
PF00224	Pyruvate kinase, barrel domain	10	3				7	2	0	0	0	1	0	0	0	0	0	0
PF02887	Pyruvate kinase, alpha/beta domain	10	3				7	2	0	0	0	1	0	0	0	0	0	0
PF00831	Ribosomal L29 protein	10	3				5	2	0	0	0	3	0	0	0	0	0	0
PF14226	non-haem dioxygenase in morphine synthesis N-terminal	9	3				7	0	0	0	0	0	0	1	0	0	1	0
PF01161	Phosphatidylethanolamine-binding protein	9	3				1	6	0	0	0	2	0	0	0	0	0	0
PF01145	SPFH domain / Band 7 family	9	3				2	0	3	0	0	0	0	0	0	0	4	0
PF04525	LURP-one-related	9	3				2	0	0	0	0	6	1	0	0	0	0	0
PF01965	DJ-1/PfpI family	9	3				3	3	0	0	0	3	0	0	0	0	0	0
PF03171	2OG-Fe(II) oxygenase superfamily	9	3				7	0	0	0	0	0	0	1	0	0	1	0
PF00612	IQ calmodulin-binding motif	8	3				6	1	0	0	0	0	0	1	0	0	0	0
PF02209	Villin headpiece domain	8	3				3	3	0	0	0	0	0	0	0	2	0	0
PF00366	Ribosomal protein S17	8	3				3	3	0	0	0	2	0	0	0	0	0	0
PF04504	Protein of unknown function, DUF573	8	3				2	5	0	0	0	1	0	0	0	0	0	0
PF04199	Putative cyclase	8	3				0	1	2	0	5	0	0	0	0	0	0	0
PF02893	GRAM domain	7	3				4	2	0	0	0	1	0	0	0	0	0	0
PF05008	Vesicle transport v-SNARE protein N-terminus	7	3				2	4	0	0	0	1	0	0	0	0	0	0
PF00550	Phosphopantetheine attachment site	7	3				1	5	0	0	0	1	0	0	0	0	0	0
PF00203	Ribosomal protein S19	7	3				3	3	0	0	0	1	0	0	0	0	0	0
PF02990	Endomembrane protein 70	7	3				5	1	1	0	0	0	0	0	0	0	0	0
PF10431	C-terminal, D2-small domain, of ClpB protein	7	3				2	4	0	0	0	0	0	0	0	1	0	0
PF07724	AAA domain (Cdc48 subfamily)	7	3				2	4	0	0	0	0	0	0	0	1	0	0
PF00579	tRNA synthetases class I (W and Y)	7	3				3	3	0	0	0	1	0	0	0	0	0	0
PF00393	6-phosphogluconate dehydrogenase, C-terminal domain	7	3				3	0	0	0	2	0	0	0	0	2	0	0
PF00635	MSP (Major sperm protein) domain	7	3				4	2	0	0	0	1	0	0	0	0	0	0
PF02953	Tim10/DDP family zinc finger	6	3				3	1	0	0	0	2	0	0	0	0	0	0
PF02770	Acyl-CoA dehydrogenase, middle domain	6	3				2	2	0	0	0	0	0	0	0	0	0	2
PF01251	Ribosomal protein S7e	6	3				3	1	0	0	0	1	0	0	0	0	1	0
PF13180	PDZ domain	6	3				2	3	0	0	0	1	0	0	0	0	0	0
PF01501	Glycosyl transferase family 8	6	3				4	1	1	0	0	0	0	0	0	0	0	0
PF00690	Cation transporter/ATPase, N-terminus	6	3				3	0	0	0	0	0	0	1	0	2	0	0
PF01417	ENTH domain	6	3				3	2	0	0	0	1	0	0	0	0	0	0
PF00443	Ubiquitin carboxyl-terminal hydrolase	6	3				3	2	0	0	0	1	0	0	0	0	0	0
PF01602	Adaptin N terminal region	6	3				3	1	0	0	0	2	0	0	0	0	0	0
PF00571	CBS domain	6	3				2	1	0	0	0	3	0	0	0	0	0	0
PF04526	Protein of unknown function (DUF568)	6	3				2	2	1	0	0	0	0	0	1	0	0	0
PF00122	E1-E2 ATPase	6	3				3	0	0	0	0	0	0	1	0	2	0	0
PF06972	Protein of unknown function (DUF1296)	6	3				2	3	0	0	0	1	0	0	0	0	0	0
PF01063	Amino-transferase class IV	6	3				3	2	0	0	0	1	0	0	0	0	0	0
PF01156	Inosine-uridine preferring nucleoside hydrolase	6	3				1	4	0	0	0	0	0	0	0	0	1	0
PF04755	PAP_fibrillin	6	3				0	2	0	0	0	3	0	0	0	0	0	1
PF03178	CPSF A subunit region	5	3				2	2	0	0	0	1	0	0	0	0	0	0
PF01246	Ribosomal protein L24e	5	3				1	2	0	0	0	2	0	0	0	0	0	0
PF00221	Aromatic amino acid lyase	5	3				1	1	0	0	0	0	0	0	0	3	0	0
PF00441	Acyl-CoA dehydrogenase, C-terminal domain	5	3				2	1	0	0	0	0	0	0	0	0	0	2
PF08246	Cathepsin propeptide inhibitor domain (I29)	5	3				3	0	0	1	0	0	0	0	0	0	1	0
PF08241	Methyltransferase domain	5	3				2	2	0	0	0	1	0	0	0	0	0	0
PF01873	Domain found in IF2B/IF5	5	3				2	2	0	0	0	0	0	0	0	1	0	0
PF01182	Glucosamine-6-phosphate isomerases/6-phosphogluconolactonase	5	3				3	1	0	0	0	0	0	0	0	1	0	0
PF07933	Protein of unknown function (DUF1681)	5	3				2	2	0	0	0	1	0	0	0	0	0	0
PF00575	S1 RNA binding domain	5	3				2	2	0	0	0	1	0	0	0	0	0	0
PF00128	Alpha amylase, catalytic domain	5	3				1	0	2	0	0	0	0	2	0	0	0	0
PF05558	DREPP plasma membrane polypeptide	5	3				2	2	0	0	0	1	0	0	0	0	0	0
PF10433	Mono-functional DNA-alkylating methyl methanesulfonate N-term	5	3				2	2	0	0	0	1	0	0	0	0	0	0
PF00682	HMGL-like	5	3				3	1	0	0	0	1	0	0	0	0	0	0
PF00574	Clp protease	5	3				3	1	0	0	0	0	0	1	0	0	0	0
PF00355	Rieske [2Fe-2S] domain	5	3				2	1	1	0	0	1	0	0	0	0	0	0
PF03868	Ribosomal protein L6, N-terminal domain	5	3				2	0	0	0	0	1	2	0	0	0	0	0
PF03030	Inorganic H pyrophosphatase	5	3				0	0	0	0	3	1	0	0	0	0	0	1
PF01200	Ribosomal protein S28e	4	3				2	1	0	0	0	1	0	0	0	0	0	0
PF03501	Plectin/S10 domain	4	3				2	1	0	0	0	1	0	0	0	0	0	0
PF00793	DAHP synthetase I family	4	3				2	1	0	0	0	1	0	0	0	0	0	0
PF12436	ICP0-binding domain of Ubiquitin-specific protease 7	4	3				2	1	0	0	0	1	0	0	0	0	0	0
PF16906	Ribosomal proteins L26 eukaryotic, L24P archaeal	4	3				2	1	0	0	0	1	0	0	0	0	0	0
PF01249	Ribosomal protein S21e	4	3				2	1	0	0	0	1	0	0	0	0	0	0
PF01199	Ribosomal protein L34e	4	3				2	1	0	0	0	1	0	0	0	0	0	0
PF09268	Clathrin, heavy-chain linker	4	3				1	0	0	0	0	1	0	0	0	2	0	0
PF00415	Regulator of chromosome condensation (RCC1) repeat	4	3				1	2	0	0	0	0	0	0	0	0	0	1
PF00067	Cytochrome P450	4	3				4	0	0	0	0	0	0	0	0	0	0	0
PF05199	GMC oxidoreductase	4	3				1	0	0	2	0	0	0	0	0	0	1	0
PF00637	Region in Clathrin and VPS	4	3				1	0	0	0	0	1	0	0	0	2	0	0
PF04667	cAMP-regulated phosphoprotein/endosulfine conserved region	4	3				2	1	0	0	0	0	0	0	0	0	1	0
PF00917	MATH domain	4	3				2	1	0	0	0	1	0	0	0	0	0	0
PF00458	WHEP-TRS domain	4	3				2	1	0	0	0	1	0	0	0	0	0	0
PF01198	Ribosomal protein L31e	4	3				1	2	0	0	0	1	0	0	0	0	0	0
PF00169	PH domain	4	3				2	1	0	0	0	0	0	1	0	0	0	0
PF01269	Fibrillarin	4	3				2	1	0	0	0	1	0	0	0	0	0	0
PF05922	Peptidase inhibitor I9	4	3				1	0	0	0	0	1	2	0	0	0	0	0
PF08597	Translation initiation factor eIF3 subunit	4	3				2	1	0	0	0	1	0	0	0	0	0	0
PF08911	NUP50 (Nucleoporin 50 kDa)	4	3				1	2	0	0	0	0	0	1	0	0	0	0
PF13833	EF-hand domain pair	4	3				2	0	0	0	0	1	0	0	0	0	0	1
PF12357	Phospholipase D C terminal	4	3				2	1	0	0	0	0	1	0	0	0	0	0
PF00514	Armadillo/beta-catenin-like repeat	4	3				1	2	0	0	0	0	0	1	0	0	0	0
PF00732	GMC oxidoreductase	4	3				1	0	0	2	0	0	0	0	0	0	1	0
PF01851	Proteasome/cyclosome repeat	4	3				2	0	0	0	0	1	0	1	0	0	0	0
PF01208	Uroporphyrinogen decarboxylase (URO-D)	4	3				1	2	0	0	0	1	0	0	0	0	0	0
PF00237	Ribosomal protein L22p/L17e	4	3				2	1	0	0	0	1	0	0	0	0	0	0
PF01394	Clathrin propeller repeat	4	3				1	0	0	0	0	1	0	0	0	2	0	0
PF01326	Pyruvate phosphate dikinase, PEP/pyruvate binding domain	4	3				1	1	0	0	0	0	0	0	0	2	0	0
PF02020	eIF4-gamma/eIF5/eIF2-epsilon	4	3				1	1	0	0	0	1	0	0	0	1	0	0
PF01472	PUA domain	4	3				1	2	0	0	0	1	0	0	0	0	0	0
PF07676	WD40-like Beta Propeller Repeat	4	3				1	1	0	0	0	1	0	0	0	0	0	1
PF09668	Aspartyl protease	4	3				1	1	0	0	0	0	0	0	0	2	0	0
PF14533	Ubiquitin-specific protease C-terminal	4	3				2	1	0	0	0	1	0	0	0	0	0	0
PF13426	PAS domain	4	3				1	2	0	0	0	1	0	0	0	0	0	0
PF00833	Ribosomal S17	4	3				1	1	0	0	0	0	0	0	0	2	0	0
PF00290	Tryptophan synthase alpha chain	4	3				2	1	0	0	0	1	0	0	0	0	0	0
PF07821	Alpha-amylase C-terminal beta-sheet domain	4	3				1	0	2	0	0	0	0	1	0	0	0	0
PF17135	Ribosomal protein 60S L18 and 50S L18e	4	3				2	1	0	0	0	1	0	0	0	0	0	0
PF02771	Acyl-CoA dehydrogenase, N-terminal domain	4	3				2	1	0	0	0	0	0	0	0	0	0	1
PF00536	SAM domain (Sterile alpha motif)	4	3				2	1	0	0	0	0	0	0	0	1	0	0
PF02403	Seryl-tRNA synthetase N-terminal domain	4	3				1	2	0	0	0	0	0	0	1	0	0	0
PF11837	Domain of unknown function (DUF3357)	4	3				2	0	0	0	0	0	0	0	0	0	1	1
PF06747	CHCH domain	4	3				2	1	0	0	0	0	0	0	0	0	1	0
PF00253	Ribosomal protein S14p/S29e	4	3				1	2	0	0	0	0	0	0	0	0	1	0
PF16205	Ribosomal_S17 N-terminal	4	3				2	1	0	0	0	1	0	0	0	0	0	0
PF13519	von Willebrand factor type A domain	4	3				1	0	1	0	0	0	0	0	0	0	2	0
PF00561	alpha/beta hydrolase fold	4	3				1	1	0	0	0	2	0	0	0	0	0	0
PF00383	Cytidine and deoxycytidylate deaminase zinc-binding region	4	3				2	1	0	0	0	1	0	0	0	0	0	0
PF16363	GDP-mannose 4,6 dehydratase	4	3				2	0	0	0	0	1	0	0	1	0	0	0
PF13838	Clathrin-H-link	4	3				1	0	0	0	0	1	0	0	0	2	0	0
PF13837	Myb/SANT-like DNA-binding domain	4	3				0	2	0	0	0	1	0	0	0	1	0	0
PF02496	ABA/WDS induced protein	4	3				0	1	0	0	0	0	0	0	0	2	0	1
PF01649	Ribosomal protein S20	3	3				1	1	0	0	0	1	0	0	0	0	0	0
PF04758	Ribosomal protein S30	3	3				1	0	0	0	0	1	0	0	0	0	0	1
PF03404	Mo-co oxidoreductase dimerisation domain	3	3				1	1	0	0	0	1	0	0	0	0	0	0
PF08699	Argonaute linker 1 domain	3	3				1	1	0	0	0	0	0	0	0	0	0	1
PF06244	Coiled-coil domain-containing protein 124	3	3				1	1	0	0	0	1	0	0	0	0	0	0
PF02629	CoA binding domain	3	3				1	1	0	0	0	0	0	0	0	1	0	0
PF02943	Ferredoxin thioredoxin reductase catalytic beta chain	3	3				1	1	0	0	0	1	0	0	0	0	0	0
PF08718	Glycolipid transfer protein (GLTP)	3	3				1	1	0	0	0	1	0	0	0	0	0	0
PF04845	PurA ssDNA and RNA-binding protein	3	3				1	1	0	0	0	0	0	1	0	0	0	0
PF16294	RNSP1-SAP18 binding (RSB) motif	3	3				1	1	0	0	0	0	0	0	0	1	0	0
PF12701	Scd6-like Sm domain	3	3				1	1	0	0	0	0	0	0	0	1	0	0
PF04135	Nucleolar RNA-binding protein, Nop10p family	3	3				1	1	0	0	0	1	0	0	0	0	0	0
PF11623	NAD(P)H dehydrogenase subunit S	3	3				1	1	0	0	0	1	0	0	0	0	0	0
PF17136	Ribosomal proteins 50S L24/mitochondrial 39S L24	3	3				1	1	0	0	0	1	0	0	0	0	0	0
PF02450	Lecithin:cholesterol acyltransferase	3	3				1	0	1	1	0	0	0	0	0	0	0	0
PF10674	Protein of unknown function (DUF2488)	3	3				1	1	0	0	0	1	0	0	0	0	0	0
PF01781	Ribosomal L38e protein family	3	3				1	0	0	0	0	1	0	0	0	1	0	0
PF03870	RNA polymerase Rpb8	3	3				1	1	0	0	0	1	0	0	0	0	0	0
PF13015	Glucosidase II beta subunit-like protein	3	3				1	1	0	1	0	0	0	0	0	0	0	0
PF01016	Ribosomal L27 protein	3	3				1	1	0	0	0	1	0	0	0	0	0	0
PF05676	NADH-ubiquinone oxidoreductase B18 subunit (NDUFB7)	3	3				1	1	0	0	0	1	0	0	0	0	0	0
PF00861	Ribosomal L18 of archaea, bacteria, mitoch. and chloroplast	3	3				1	1	0	0	0	1	0	0	0	0	0	0
PF04065	Not1 N-terminal domain, CCR4-Not complex component	3	3				1	1	0	0	0	0	1	0	0	0	0	0
PF01165	Ribosomal protein S21	3	3				1	1	0	0	0	1	0	0	0	0	0	0
PF08502	LeuA allosteric (dimerisation) domain	3	3				1	1	0	0	0	1	0	0	0	0	0	0
PF00725	3-hydroxyacyl-CoA dehydrogenase, C-terminal domain	3	3				1	1	0	0	0	1	0	0	0	0	0	0
PF01805	Surp module	3	3				1	1	0	0	0	1	0	0	0	0	0	0
PF01434	Peptidase family M41	3	3				1	1	0	0	0	0	0	1	0	0	0	0
PF16486	N-terminal domain of argonaute	3	3				1	1	0	0	0	0	0	0	0	0	0	1
PF01026	TatD related DNase	3	3				1	1	0	0	0	1	0	0	0	0	0	0
PF01842	ACT domain	3	3				1	1	0	0	0	0	0	1	0	0	0	0
PF05047	Mitochondrial ribosomal protein L51 / S25 / CI-B8 domain	3	3				1	1	0	0	0	0	0	0	0	0	1	0
PF02799	Myristoyl-CoA:protein N-myristoyltransferase, C-terminal domain	3	3				1	1	0	0	0	1	0	0	0	0	0	0
PF11886	Translocase of chloroplast 159/132, membrane anchor domain	3	3				1	1	0	0	0	1	0	0	0	0	0	0
PF06487	Sin3 associated polypeptide p18 (SAP18)	3	3				1	1	0	0	0	1	0	0	0	0	0	0
PF04030	D-arabinono-1,4-lactone oxidase	3	3				1	0	0	0	0	1	0	0	1	0	0	0
PF01283	Ribosomal protein S26e	3	3				1	1	0	0	0	1	0	0	0	0	0	0
PF12230	Pre-mRNA splicing factor PRP21 like protein	3	3				1	1	0	0	0	1	0	0	0	0	0	0
PF00867	XPG I-region	3	3				1	1	0	0	0	0	0	1	0	0	0	0
PF00342	Phosphoglucose isomerase	3	3				1	1	0	0	0	0	0	0	0	1	0	0
PF16320	Ribosomal protein L7/L12 dimerisation domain	3	3				1	0	0	0	0	1	0	0	0	0	1	0
PF02792	Mago nashi protein	3	3				1	1	0	0	0	1	0	0	0	0	0	0
PF03629	Carbohydrate esterase, sialic acid-specific acetylesterase	3	3				1	1	0	1	0	0	0	0	0	0	0	0
PF01979	Amidohydrolase family	3	3				1	0	1	0	0	1	0	0	0	0	0	0
PF03571	Peptidase family M49	3	3				1	1	0	0	0	1	0	0	0	0	0	0
PF00628	PHD-finger	3	3				1	1	0	0	0	0	0	0	0	0	1	0
PF01245	Ribosomal protein L19	3	3				1	1	0	0	0	1	0	0	0	0	0	0
PF11264	Thylakoid formation protein	3	3				1	1	0	0	0	1	0	0	0	0	0	0
PF02171	Piwi domain	3	3				1	1	0	0	0	0	0	0	0	0	0	1
PF04800	ETC complex I subunit conserved region	3	3				1	1	0	0	0	1	0	0	0	0	0	0
PF01991	ATP synthase (E/31 kDa) subunit	3	3				1	1	0	0	0	1	0	0	0	0	0	0
PF02678	Pirin	3	3				1	1	0	0	0	1	0	0	0	0	0	0
PF01128	2-C-methyl-D-erythritol 4-phosphate cytidylyltransferase	3	3				1	1	0	0	0	1	0	0	0	0	0	0
PF01411	tRNA synthetases class II (A)	3	3				1	0	0	0	0	1	0	0	0	1	0	0
PF04321	RmlD substrate binding domain	3	3				1	0	0	1	0	1	0	0	0	0	0	0
PF08059	SEP domain	3	3				1	1	0	0	0	1	0	0	0	0	0	0
PF16123	Hydroxyacylglutathione hydrolase C-terminus	3	3				1	1	0	0	0	0	0	0	0	1	0	0
PF00348	Polyprenyl synthetase	3	3				1	2	0	0	0	0	0	0	0	0	0	0
PF00543	Nitrogen regulatory protein P-II	3	3				1	0	0	0	0	1	0	0	0	0	1	0
PF16488	Argonaute linker 2 domain	3	3				1	1	0	0	0	0	0	0	0	0	0	1
PF03223	V-ATPase subunit C	3	3				1	1	0	0	0	0	0	0	0	1	0	0
PF01470	Pyroglutamyl peptidase	3	3				1	0	1	0	0	1	0	0	0	0	0	0
PF05770	Inositol 1, 3, 4-trisphosphate 5/6-kinase	3	3				1	1	0	0	0	0	0	0	0	0	1	0
PF04548	AIG1 family	3	3				1	1	0	0	0	1	0	0	0	0	0	0
PF00752	XPG N-terminal domain	3	3				1	1	0	0	0	0	0	1	0	0	0	0
PF03900	Porphobilinogen deaminase, C-terminal domain	3	3				1	1	0	0	0	1	0	0	0	0	0	0
PF08068	DKCLD (NUC011) domain	3	3				1	1	0	0	0	1	0	0	0	0	0	0
PF02272	DHHA1 domain	3	3				1	0	0	0	0	1	0	0	0	1	0	0
PF01641	SelR domain	3	3				1	1	0	0	0	1	0	0	0	0	0	0
PF01250	Ribosomal protein S6	3	3				1	1	0	0	0	1	0	0	0	0	0	0
PF12764	Glycine-rich region of argonaut	3	3				1	1	0	0	0	0	0	0	0	0	0	1
PF02482	Sigma 54 modulation protein / S30EA ribosomal protein	3	3				1	1	0	0	0	1	0	0	0	0	0	0
PF00724	NADH:flavin oxidoreductase / NADH oxidase family	3	3				1	1	0	0	0	0	0	0	0	1	0	0
PF01233	Myristoyl-CoA:protein N-myristoyltransferase, N-terminal domain	3	3				1	1	0	0	0	1	0	0	0	0	0	0
PF00472	RF-1 domain	3	3				1	1	0	0	0	1	0	0	0	0	0	0
PF07973	Threonyl and Alanyl tRNA synthetase second additional domain	3	3				1	0	0	0	0	1	0	0	0	1	0	0
PF05873	ATP synthase D chain, mitochondrial (ATP5H)	3	3				1	1	0	0	0	0	0	0	0	0	1	0
PF04096	Nucleoporin autopeptidase	3	3				1	1	0	0	0	1	0	0	0	0	0	0
PF01509	TruB family pseudouridylate synthase (N terminal domain)	3	3				1	1	0	0	0	1	0	0	0	0	0	0
PF00830	Ribosomal L28 family	3	3				1	1	0	0	0	1	0	0	0	0	0	0
PF09180	Prolyl-tRNA synthetase, C-terminal	3	3				1	1	0	0	0	0	0	0	0	1	0	0
PF06911	Senescence-associated protein	3	3				1	0	0	0	0	0	0	0	0	0	1	1
PF02737	3-hydroxyacyl-CoA dehydrogenase, NAD binding domain	3	3				1	1	0	0	0	1	0	0	0	0	0	0
PF05793	Transcription initiation factor IIF, alpha subunit (TFIIF-alpha)	3	3				1	1	0	0	0	1	0	0	0	0	0	0
PF05542	Protein of unknown function (DUF760)	3	3				1	1	0	0	0	1	0	0	0	0	0	0
PF00889	Elongation factor TS	3	3				1	1	0	0	0	1	0	0	0	0	0	0
PF01217	Clathrin adaptor complex small chain	3	3				1	1	0	0	0	1	0	0	0	0	0	0
PF16321	Sigma 54 modulation/S30EA ribosomal protein C terminus	3	3				1	1	0	0	0	1	0	0	0	0	0	0
PF14559	Tetratricopeptide repeat	3	3				1	1	0	0	0	0	0	0	0	1	0	0
PF05002	SGS domain	3	3				1	1	0	0	0	1	0	0	0	0	0	0
PF00490	Delta-aminolevulinic acid dehydratase	3	3				1	1	0	0	0	1	0	0	0	0	0	0
PF03152	Ubiquitin fusion degradation protein UFD1	3	3				1	1	0	0	0	1	0	0	0	0	0	0
PF00935	Ribosomal protein L44	3	3				1	1	0	0	0	0	1	0	0	0	0	0
PF02115	RHO protein GDP dissociation inhibitor	3	3				1	0	0	0	0	1	0	1	0	0	0	0
PF00753	Metallo-beta-lactamase superfamily	3	3				1	0	0	0	0	1	0	0	0	1	0	0
PF00815	Histidinol dehydrogenase	3	3				1	1	0	0	0	1	0	0	0	0	0	0
PF04153	NOT2 / NOT3 / NOT5 family	3	3				1	1	0	0	0	0	1	0	0	0	0	0
PF02170	PAZ domain	3	3				1	1	0	0	0	0	0	0	0	0	0	1
PF05022	SRP40, C-terminal domain	3	3				1	1	0	0	0	1	0	0	0	0	0	0
PF16487	Mid domain of argonaute	3	3				1	1	0	0	0	0	0	0	0	0	0	1
PF00174	Oxidoreductase molybdopterin binding domain	3	3				1	1	0	0	0	1	0	0	0	0	0	0
PF01379	Porphobilinogen deaminase, dipyromethane cofactor binding domain	3	3				1	1	0	0	0	1	0	0	0	0	0	0
PF04652	Vta1 like	3	3				1	1	0	0	0	0	1	0	0	0	0	0
PF12999	Glucosidase II beta subunit-like	3	3				1	1	0	1	0	0	0	0	0	0	0	0
PF16891	Serine-threonine protein phosphatase N-terminal domain	3	3				1	1	0	0	0	1	0	0	0	0	0	0
PF09532	FDF domain	3	3				1	1	0	0	0	0	0	0	0	1	0	0
PF06427	UDP-glucose:Glycoprotein Glucosyltransferase	3	3				1	1	1	0	0	0	0	0	0	0	0	0
PF16198	tRNA pseudouridylate synthase B C-terminal domain	3	3				1	1	0	0	0	1	0	0	0	0	0	0
PF11940	Domain of unknown function (DUF3458) Ig-like fold	3	3				1	1	0	0	0	0	0	0	0	1	0	0
PF12931	Sec23-binding domain of Sec16	3	3				0	1	0	0	0	1	0	1	0	0	0	0
PF03912	Psb28 protein	3	3				0	1	0	0	0	1	0	0	0	0	0	1
PF10604	Polyketide cyclase / dehydrase and lipid transport	3	3				0	1	0	0	0	1	0	1	0	0	0	0
PF00703	Glycosyl hydrolases family 2	3	3				0	1	0	0	0	1	0	0	0	1	0	0
PF03639	Glycosyl hydrolase family 81	3	3				0	0	0	0	0	1	1	1	0	0	0	0
PF00343	Carbohydrate phosphorylase	3	3				0	0	0	0	0	1	0	1	0	0	1	0
PF07156	Prenylcysteine lyase	8	2				1	0	7	0	0	0	0	0	0	0	0	0
PF13424	Tetratricopeptide repeat	7	2				3	4	0	0	0	0	0	0	0	0	0	0
PF01344	Kelch motif	7	2				6	0	0	0	0	0	0	0	0	1	0	0
PF13415	Galactose oxidase, central domain	6	2				5	0	0	0	0	0	0	0	0	1	0	0
PF13178	Protein of unknown function (DUF4005)	6	2				5	0	0	0	0	0	0	1	0	0	0	0
PF00170	bZIP transcription factor	6	2				4	2	0	0	0	0	0	0	0	0	0	0
PF14223	gag-polypeptide of LTR copia-type	6	2				0	0	0	0	0	0	1	5	0	0	0	0
PF01025	GrpE	5	2				1	4	0	0	0	0	0	0	0	0	0	0
PF01293	Phosphoenolpyruvate carboxykinase	5	2				2	0	0	0	0	3	0	0	0	0	0	0
PF00232	Glycosyl hydrolase family 1	5	2				3	0	0	0	0	0	0	2	0	0	0	0
PF12807	Translation initiation factor eIF3 subunit 135	5	2				2	3	0	0	0	0	0	0	0	0	0	0
PF00501	AMP-binding enzyme	5	2				4	0	0	0	0	0	0	0	1	0	0	0
PF03141	Putative S-adenosyl-L-methionine-dependent methyltransferase	5	2				3	0	0	0	0	2	0	0	0	0	0	0
PF03931	Skp1 family, tetramerisation domain	5	2				3	2	0	0	0	0	0	0	0	0	0	0
PF00288	GHMP kinases N terminal domain	5	2				4	1	0	0	0	0	0	0	0	0	0	0
PF01466	Skp1 family, dimerisation domain	5	2				3	2	0	0	0	0	0	0	0	0	0	0
PF00153	Mitochondrial carrier protein	5	2				2	0	0	0	0	0	0	0	0	0	3	0
PF13365	Trypsin-like peptidase domain	5	2				2	3	0	0	0	0	0	0	0	0	0	0
PF13450	NAD(P)-binding Rossmann-like domain	5	2				1	0	4	0	0	0	0	0	0	0	0	0
PF00206	Lyase	4	2				2	2	0	0	0	0	0	0	0	0	0	0
PF03478	Protein of unknown function (DUF295)	4	2				2	0	0	0	0	0	0	2	0	0	0	0
PF05564	Dormancy/auxin associated protein	4	2				3	1	0	0	0	0	0	0	0	0	0	0
PF00614	Phospholipase D Active site motif	4	2				2	1	0	0	0	0	1	0	0	0	0	0
PF04770	ZF-HD protein dimerisation region	4	2				1	2	0	0	0	1	0	0	0	0	0	0
PF00646	F-box domain	4	2				2	0	0	0	0	0	0	2	0	0	0	0
PF12662	Complement Clr-like EGF-like	4	2				1	0	3	0	0	0	0	0	0	0	0	0
PF06094	Gamma-glutamyl cyclotransferase, AIG2-like	4	2				3	1	0	0	0	0	0	0	0	0	0	0
PF00326	Prolyl oligopeptidase family	4	2				3	1	0	0	0	0	0	0	0	0	0	0
PF15044	Mitochondrial function, CLU-N-term	4	2				2	2	0	0	0	0	0	0	0	0	0	0
PF03552	Cellulose synthase	4	2				2	0	0	0	0	0	0	2	0	0	0	0
PF00656	Caspase domain	4	2				2	0	0	0	0	2	0	0	0	0	0	0
PF00365	Phosphofructokinase	4	2				2	0	0	0	0	0	0	0	0	2	0	0
PF00106	short chain dehydrogenase	4	2				3	1	0	0	0	0	0	0	0	0	0	0
PF11987	Translation-initiation factor 2	4	2				2	2	0	0	0	0	0	0	0	0	0	0
PF05697	Bacterial trigger factor protein (TF)	4	2				2	2	0	0	0	0	0	0	0	0	0	0
PF04536	TPM domain	4	2				0	2	0	0	0	2	0	0	0	0	0	0
PF05021	NPL4 family	4	2				0	1	0	0	0	0	0	0	0	3	0	0
PF00042	Globin	4	2				0	0	0	0	0	2	0	2	0	0	0	0
PF13563	2'-5' RNA ligase superfamily	3	2				2	0	0	0	0	1	0	0	0	0	0	0
PF03476	MOSC N-terminal beta barrel domain	3	2				2	1	0	0	0	0	0	0	0	0	0	0
PF13516	Leucine Rich repeat	3	2				2	1	0	0	0	0	0	0	0	0	0	0
PF00581	Rhodanese-like domain	3	2				2	1	0	0	0	0	0	0	0	0	0	0
PF02151	UvrB/uvrC motif	3	2				1	2	0	0	0	0	0	0	0	0	0	0
PF13193	AMP-binding enzyme C-terminal domain	3	2				2	0	0	0	0	0	0	0	1	0	0	0
PF00857	Isochorismatase family	3	2				2	0	0	0	0	1	0	0	0	0	0	0
PF17047	Synaptotagmin-like mitochondrial-lipid-binding domain	3	2				2	1	0	0	0	0	0	0	0	0	0	0
PF05627	Cleavage site for pathogenic type III effector avirulence factor Avr	3	2				1	2	0	0	0	0	0	0	0	0	0	0
PF13812	Pentatricopeptide repeat domain	3	2				2	0	0	0	0	0	0	0	1	0	0	0
PF03061	Thioesterase superfamily	3	2				2	0	0	0	0	1	0	0	0	0	0	0
PF08156	NOP5NT (NUC127) domain	3	2				2	1	0	0	0	0	0	0	0	0	0	0
PF03473	MOSC domain	3	2				2	1	0	0	0	0	0	0	0	0	0	0
PF02362	B3 DNA binding domain	3	2				2	0	0	0	0	0	0	1	0	0	0	0
PF00834	Ribulose-phosphate 3 epimerase family	3	2				1	2	0	0	0	0	0	0	0	0	0	0
PF01777	Ribosomal L27e protein family	3	2				2	0	0	0	0	1	0	0	0	0	0	0
PF01652	Eukaryotic initiation factor 4E	3	2				1	2	0	0	0	0	0	0	0	0	0	0
PF02883	Adaptin C-terminal domain	3	2				2	0	0	0	0	1	0	0	0	0	0	0
PF01327	Polypeptide deformylase	3	2				2	1	0	0	0	0	0	0	0	0	0	0
PF04146	YT521-B-like domain	3	2				2	0	0	0	0	1	0	0	0	0	0	0
PF08536	Whirly transcription factor	3	2				2	1	0	0	0	0	0	0	0	0	0	0
PF01373	Glycosyl hydrolase family 14	3	2				1	0	0	0	0	2	0	0	0	0	0	0
PF01408	Oxidoreductase family, NAD-binding Rossmann fold	3	2				2	1	0	0	0	0	0	0	0	0	0	0
PF01749	Importin beta binding domain	3	2				1	2	0	0	0	0	0	0	0	0	0	0
PF03364	Polyketide cyclase / dehydrase and lipid transport	3	2				2	1	0	0	0	0	0	0	0	0	0	0
PF14697	4Fe-4S dicluster domain	3	2				1	2	0	0	0	0	0	0	0	0	0	0
PF13920	Zinc finger, C3HC4 type (RING finger)	3	2				2	0	0	0	0	0	0	0	0	1	0	0
PF13489	Methyltransferase domain	3	2				2	1	0	0	0	0	0	0	0	0	0	0
PF07994	Myo-inositol-1-phosphate synthase	3	2				2	1	0	0	0	0	0	0	0	0	0	0
PF09229	Activator of Hsp90 ATPase, N-terminal	3	2				1	2	0	0	0	0	0	0	0	0	0	0
PF01398	JAB1/Mov34/MPN/PAD-1 ubiquitin protease	3	2				2	1	0	0	0	0	0	0	0	0	0	0
PF01658	Myo-inositol-1-phosphate synthase	3	2				2	1	0	0	0	0	0	0	0	0	0	0
PF01798	snoRNA binding domain, fibrillarin	3	2				2	1	0	0	0	0	0	0	0	0	0	0
PF16186	Atypical Arm repeat	3	2				1	2	0	0	0	0	0	0	0	0	0	0
PF01625	Peptide methionine sulfoxide reductase	3	2				2	0	0	0	0	0	0	0	0	1	0	0
PF04628	Sedlin, N-terminal conserved region	3	2				2	1	0	0	0	0	0	0	0	0	0	0
PF03896	Translocon-associated protein (TRAP), alpha subunit	3	2				1	0	0	0	2	0	0	0	0	0	0	0
PF06886	Targeting protein for Xklp2 (TPX2)	3	2				2	0	0	0	0	1	0	0	0	0	0	0
PF13418	Galactose oxidase, central domain	3	2				2	0	0	0	0	0	0	0	0	1	0	0
PF00855	PWWP domain	3	2				0	2	0	0	0	1	0	0	0	0	0	0
PF00005	ABC transporter	3	2				0	2	0	0	1	0	0	0	0	0	0	0
PF00642	Zinc finger C-x8-C-x5-C-x3-H type (and similar)	3	2				0	2	0	0	0	0	1	0	0	0	0	0
PF01722	BolA-like protein	3	2				0	2	0	0	0	1	0	0	0	0	0	0
PF01922	SRP19 protein	3	2				0	2	0	0	0	1	0	0	0	0	0	0
PF09353	Domain of unknown function (DUF1995)	3	2				0	2	0	0	0	1	0	0	0	0	0	0
PF00092	von Willebrand factor type A domain	3	2				0	2	0	0	0	0	0	0	0	1	0	0
PF00397	WW domain	3	2				0	2	0	0	0	1	0	0	0	0	0	0
PF00127	Copper binding proteins, plastocyanin/azurin family	3	2				0	1	0	0	0	0	0	0	2	0	0	0
PF14624	VWA / Hh protein intein-like	3	2				0	2	0	0	0	0	0	0	0	1	0	0
PF13462	Thioredoxin	3	2				0	0	2	0	0	0	0	0	0	1	0	0
PF03244	Photosystem I reaction centre subunit VI	3	2				0	0	2	0	0	1	0	0	0	0	0	0
PF01594	AI-2E family transporter	3	2				0	0	2	0	0	0	0	1	0	0	0	0
PF00847	AP2 domain	3	2				0	0	0	0	0	0	0	2	1	0	0	0
PF14577	Sieve element occlusion C-terminus	2	2				1	0	0	0	0	0	0	0	0	0	1	0
PF03641	Possible lysine decarboxylase	2	2				1	1	0	0	0	0	0	0	0	0	0	0
PF02219	Methylenetetrahydrofolate reductase	2	2				1	1	0	0	0	0	0	0	0	0	0	0
PF08207	Elongation factor P (EF-P) KOW-like domain	2	2				1	1	0	0	0	0	0	0	0	0	0	0
PF13839	GDSL/SGNH-like Acyl-Esterase family found in Pmr5 and Cas1p	2	2				1	0	0	1	0	0	0	0	0	0	0	0
PF00742	Homoserine dehydrogenase	2	2				1	1	0	0	0	0	0	0	0	0	0	0
PF01503	Phosphoribosyl-ATP pyrophosphohydrolase	2	2				1	1	0	0	0	0	0	0	0	0	0	0
PF05096	Glutamine cyclotransferase	2	2				1	0	0	0	0	0	0	0	0	0	0	1
PF00471	Ribosomal protein L33	2	2				1	1	0	0	0	0	0	0	0	0	0	0
PF10415	Fumarase C C-terminus	2	2				1	1	0	0	0	0	0	0	0	0	0	0
PF13012	Maintenance of mitochondrial structure and function	2	2				1	1	0	0	0	0	0	0	0	0	0	0
PF03321	GH3 auxin-responsive promoter	2	2				1	0	0	0	0	0	0	1	0	0	0	0
PF02727	Copper amine oxidase, N2 domain	2	2				1	0	0	0	0	0	0	0	0	0	0	1
PF00300	Histidine phosphatase superfamily (branch 1)	2	2				1	1	0	0	0	0	0	0	0	0	0	0
PF3	0	2	2				1	1	0	0	0	0	0	0	0	0	0	0
PF02728	Copper amine oxidase, N3 domain	2	2				1	0	0	0	0	0	0	0	0	0	0	1
PF01553	Acyltransferase	2	2				1	1	0	0	0	0	0	0	0	0	0	0
PF09072	Translation machinery associated TMA7	2	2				1	1	0	0	0	0	0	0	0	0	0	0
PF02230	Phospholipase/Carboxylesterase	2	2				1	0	0	0	0	1	0	0	0	0	0	0
PF03760	Late embryogenesis abundant (LEA) group 1	2	2				1	0	0	0	0	0	0	1	0	0	0	0
PF11443	Domain of unknown function (DUF2828)	2	2				1	0	0	0	0	1	0	0	0	0	0	0
PF11210	Protein of unknown function (DUF2996)	2	2				1	1	0	0	0	0	0	0	0	0	0	0
PF01315	Aldehyde oxidase and xanthine dehydrogenase, a/b hammerhead domain	2	2				1	0	0	0	0	1	0	0	0	0	0	0
PF03450	CO dehydrogenase flavoprotein C-terminal domain	2	2				1	0	0	0	0	1	0	0	0	0	0	0
PF00639	PPIC-type PPIASE domain	2	2				1	1	0	0	0	0	0	0	0	0	0	0
PF06325	Ribosomal protein L11 methyltransferase (PrmA)	2	2				1	1	0	0	0	0	0	0	0	0	0	0
PF01202	Shikimate kinase	2	2				1	1	0	0	0	0	0	0	0	0	0	0
PF07725	Leucine Rich Repeat	2	2				1	0	0	0	0	0	0	0	1	0	0	0
PF05698	Bacterial trigger factor protein (TF) C-terminus	2	2				1	1	0	0	0	0	0	0	0	0	0	0
PF13599	Pentapeptide repeats (9 copies)	2	2				1	0	0	0	0	1	0	0	0	0	0	0
PF00072	Response regulator receiver domain	2	2				1	0	0	0	0	0	0	1	0	0	0	0
PF02127	Aminopeptidase I zinc metalloprotease (M18)	2	2				1	0	0	0	0	0	0	0	0	1	0	0
PF07915	Glucosidase II beta subunit-like protein	2	2				1	0	0	1	0	0	0	0	0	0	0	0
PF00885	6,7-dimethyl-8-ribityllumazine synthase	2	2				1	1	0	0	0	0	0	0	0	0	0	0
PF00657	GDSL-like Lipase/Acylhydrolase	2	2				1	0	0	0	0	0	0	1	0	0	0	0
PF01912	eIF-6 family	2	2				1	1	0	0	0	0	0	0	0	0	0	0
PF01179	Copper amine oxidase, enzyme domain	2	2				1	0	0	0	0	0	0	0	0	0	0	1
PF00439	Bromodomain	2	2				1	0	0	0	0	0	0	1	0	0	0	0
PF03644	Glycosyl hydrolase family 85	2	2				1	0	0	0	0	1	0	0	0	0	0	0
PF03634	TCP family transcription factor	2	2				1	1	0	0	0	0	0	0	0	0	0	0
PF04012	PspA/IM30 family	2	2				1	1	0	0	0	0	0	0	0	0	0	0
PF05768	Glutaredoxin-like domain (DUF836)	2	2				1	1	0	0	0	0	0	0	0	0	0	0
PF00827	Ribosomal L15	2	2				1	0	0	0	0	1	0	0	0	0	0	0
PF08211	Cytidine and deoxycytidylate deaminase zinc-binding region	2	2				1	0	0	0	0	1	0	0	0	0	0	0
PF14705	Costars	2	2				1	0	0	0	0	1	0	0	0	0	0	0
PF14416	PMR5 N terminal Domain	2	2				1	0	0	1	0	0	0	0	0	0	0	0
PF01946	Thi4 family	2	2				1	1	0	0	0	0	0	0	0	0	0	0
PF01799	[2Fe-2S] binding domain	2	2				1	0	0	0	0	1	0	0	0	0	0	0
PF00675	Insulinase (Peptidase family M16)	2	2				1	1	0	0	0	0	0	0	0	0	0	0
PF00421	Photosystem II protein	2	2				1	0	0	0	0	0	0	1	0	0	0	0
PF01180	Dihydroorotate dehydrogenase	2	2				1	1	0	0	0	0	0	0	0	0	0	0
PF00941	FAD binding domain in molybdopterin dehydrogenase	2	2				1	0	0	0	0	1	0	0	0	0	0	0
PF05091	Eukaryotic translation initiation factor 3 subunit 7 (eIF-3)	2	2				2	0	0	0	0	0	0	0	0	0	0	0
PF13616	PPIC-type PPIASE domain	2	2				1	0	0	0	0	1	0	0	0	0	0	0
PF01168	Alanine racemase, N-terminal domain	2	2				1	1	0	0	0	0	0	0	0	0	0	0
PF05903	PPPDE putative peptidase domain	2	2				1	1	0	0	0	0	0	0	0	0	0	0
PF04258	Signal peptide peptidase	2	2				1	1	0	0	0	0	0	0	0	0	0	0
PF07207	Light regulated protein Lir1	2	2				1	0	0	0	0	1	0	0	0	0	0	0
PF02213	GYF domain	2	2				1	0	0	0	0	0	0	1	0	0	0	0
PF14547	Hydrophobic seed protein	2	2				1	1	0	0	0	0	0	0	0	0	0	0
PF08603	Adenylate cyclase associated (CAP) C terminal	2	2				1	0	0	0	0	1	0	0	0	0	0	0
PF01474	Class-II DAHP synthetase family	2	2				1	0	0	0	0	0	0	0	0	0	1	0
PF07109	Magnesium-protoporphyrin IX methyltransferase C-terminus	2	2				1	1	0	0	0	0	0	0	0	0	0	0
PF00829	Ribosomal prokaryotic L21 protein	2	2				1	1	0	0	0	0	0	0	0	0	0	0
PF04756	OST3 / OST6 family, transporter family	2	2				1	0	0	1	0	0	0	0	0	0	0	0
PF00928	Adaptor complexes medium subunit family	2	2				1	0	0	0	0	0	0	0	0	1	0	0
PF01412	Putative GTPase activating protein for Arf	2	2				1	0	0	0	0	0	0	1	0	0	0	0
PF04568	Mitochondrial ATPase inhibitor, IATP	2	2				1	1	0	0	0	0	0	0	0	0	0	0
PF16529	WD40 region of Ge1, enhancer of mRNA-decapping protein	2	2				1	1	0	0	0	0	0	0	0	0	0	0
PF01680	SOR/SNZ family	2	2				1	0	0	0	0	1	0	0	0	0	0	0
PF01195	Peptidyl-tRNA hydrolase	2	2				1	1	0	0	0	0	0	0	0	0	0	0
PF06825	Heat shock factor binding protein 1	2	2				1	1	0	0	0	0	0	0	0	0	0	0
PF05193	Peptidase M16 inactive domain	2	2				1	1	0	0	0	0	0	0	0	0	0	0
PF04185	Phosphoesterase family	2	2				1	0	0	1	0	0	0	0	0	0	0	0
PF04046	PSP	2	2				1	1	0	0	0	0	0	0	0	0	0	0
PF03467	Smg-4/UPF3 family	2	2				1	1	0	0	0	0	0	0	0	0	0	0
PF01903	CbiX	2	2				1	1	0	0	0	0	0	0	0	0	0	0
PF05637	galactosyl transferase GMA12/MNN10 family	2	2				2	0	0	0	0	0	0	0	0	0	0	0
PF13649	Methyltransferase domain	2	2				2	0	0	0	0	0	0	0	0	0	0	0
PF13646	HEAT repeats	2	2				1	0	0	0	0	1	0	0	0	0	0	0
PF07498	Rho termination factor, N-terminal domain	2	2				1	1	0	0	0	0	0	0	0	0	0	0
PF05051	Cytochrome C oxidase copper chaperone (COX17)	2	2				1	1	0	0	0	0	0	0	0	0	0	0
PF00886	Ribosomal protein S16	2	2				1	0	0	0	0	1	0	0	0	0	0	0
PF08328	Adenylosuccinate lyase C-terminal	2	2				1	1	0	0	0	0	0	0	0	0	0	0
PF01213	Adenylate cyclase associated (CAP) N terminal	2	2				1	0	0	0	0	1	0	0	0	0	0	0
PF09585	Conserved hypothetical protein (Lin0512_fam)	2	2				1	1	0	0	0	0	0	0	0	0	0	0
PF01256	Carbohydrate kinase	2	2				1	1	0	0	0	0	0	0	0	0	0	0
PF03069	Acetamidase/Formamidase family	2	2				1	1	0	0	0	0	0	0	0	0	0	0
PF10250	GDP-fucose protein O-fucosyltransferase	2	2				1	0	0	0	0	0	0	0	1	0	0	0
PF08784	Replication protein A C terminal	2	2				1	0	0	0	0	0	0	0	0	1	0	0
PF03016	Exostosin family	2	2				2	0	0	0	0	0	0	0	0	0	0	0
PF14576	Sieve element occlusion N-terminus	2	2				1	0	0	0	0	0	0	0	0	0	1	0
PF04037	Domain of unknown function (DUF382)	2	2				1	1	0	0	0	0	0	0	0	0	0	0
PF08312	cwf21 domain	2	2				1	1	0	0	0	0	0	0	0	0	0	0
PF11493	Thylakoid soluble phosphoprotein TSP9	2	2				1	1	0	0	0	0	0	0	0	0	0	0
PF08315	cwf18 pre-mRNA splicing factor	2	2				1	1	0	0	0	0	0	0	0	0	0	0
PF00163	Ribosomal protein S4/S9 N-terminal domain	2	2				1	0	0	0	0	0	0	0	0	1	0	0
PF08540	Hydroxymethylglutaryl-coenzyme A synthase C terminal	2	2				1	0	0	0	0	1	0	0	0	0	0	0
PF01502	Phosphoribosyl-AMP cyclohydrolase	2	2				1	1	0	0	0	0	0	0	0	0	0	0
PF08642	Histone deacetylation protein Rxt3	2	2				1	1	0	0	0	0	0	0	0	0	0	0
PF07189	Splicing factor 3B subunit 10 (SF3b10)	2	2				1	1	0	0	0	0	0	0	0	0	0	0
PF00215	Orotidine 5'-phosphate decarboxylase / HUMPS family	2	2				1	0	0	0	0	0	0	1	0	0	0	0
PF01197	Ribosomal protein L31	2	2				1	0	0	0	0	1	0	0	0	0	0	0
PF12580	Tripeptidyl peptidase II	2	2				1	0	0	0	0	0	0	0	0	1	0	0
PF07001	BAT2 N-terminus	2	2				1	1	0	0	0	0	0	0	0	0	0	0
PF02142	MGS-like domain	2	2				1	1	0	0	0	0	0	0	0	0	0	0
PF04410	Gar1/Naf1 RNA binding region	2	2				1	0	0	0	0	0	0	0	0	1	0	0
PF04499	SIT4 phosphatase-associated protein	2	2				1	0	1	0	0	0	0	0	0	0	0	0
PF03091	CutA1 divalent ion tolerance protein	2	2				1	1	0	0	0	0	0	0	0	0	0	0
PF09409	PUB domain	2	2				1	1	0	0	0	0	0	0	0	0	0	0
PF01425	Amidase	2	2				1	0	0	0	0	0	0	1	0	0	0	0
PF13236	Clustered mitochondria	2	2				1	1	0	0	0	0	0	0	0	0	0	0
PF09273	Rubisco LSMT substrate-binding	2	2				1	1	0	0	0	0	0	0	0	0	0	0
PF01808	AICARFT/IMPCHase bienzyme	2	2				1	1	0	0	0	0	0	0	0	0	0	0
PF03345	Oligosaccharyltransferase 48 kDa subunit beta	2	2				1	0	0	0	0	0	0	0	0	0	1	0
PF02809	Ubiquitin interaction motif	2	2				1	0	0	0	0	0	0	0	0	0	1	0
PF01154	Hydroxymethylglutaryl-coenzyme A synthase N terminal	2	2				1	0	0	0	0	1	0	0	0	0	0	0
PF05726	Pirin C-terminal cupin domain	2	2				1	1	0	0	0	0	0	0	0	0	0	0
PF12265	Histone-binding protein RBBP4 or subunit C of CAF1 complex	2	2				1	1	0	0	0	0	0	0	0	0	0	0
PF14829	Glycerol-3-phosphate acyltransferase N-terminal	2	2				1	1	0	0	0	0	0	0	0	0	0	0
PF06880	Protein of unknown function (DUF1262)	2	2				1	0	0	0	0	0	0	1	0	0	0	0
PF09285	Elongation factor P, C-terminal	2	2				1	1	0	0	0	0	0	0	0	0	0	0
PF01230	HIT domain	2	2				1	0	0	0	0	0	0	0	0	1	0	0
PF01960	ArgJ family	2	2				1	0	0	0	0	1	0	0	0	0	0	0
PF02897	Prolyl oligopeptidase, N-terminal beta-propeller domain	2	2				1	1	0	0	0	0	0	0	0	0	0	0
PF01132	Elongation factor P (EF-P) OB domain	2	2				1	1	0	0	0	0	0	0	0	0	0	0
PF04419	4F5 protein family	2	2				1	1	0	0	0	0	0	0	0	0	0	0
PF02738	Molybdopterin-binding domain of aldehyde dehydrogenase	2	2				1	0	0	0	0	1	0	0	0	0	0	0
PF02602	Uroporphyrinogen-III synthase HemD	2	2				1	1	0	0	0	0	0	0	0	0	0	0
PF01118	Semialdehyde dehydrogenase, NAD binding domain	2	2				1	1	0	0	0	0	0	0	0	0	0	0
PF07386	Protein of unknown function (DUF1499)	2	2				1	0	0	0	0	1	0	0	0	0	0	0
PF02290	Signal recognition particle 14kD protein	2	2				1	1	0	0	0	0	0	0	0	0	0	0
PF02441	Flavoprotein	2	2				1	0	0	0	0	1	0	0	0	0	0	0
PF02774	Semialdehyde dehydrogenase, dimerisation domain	2	2				1	1	0	0	0	0	0	0	0	0	0	0
PF03948	Ribosomal protein L9, C-terminal domain	2	2				0	1	0	0	0	1	0	0	0	0	0	0
PF00289	Biotin carboxylase, N-terminal domain	2	2				0	1	0	0	0	1	0	0	0	0	0	0
PF02902	Ulp1 protease family, C-terminal catalytic domain	2	2				0	1	0	0	0	0	0	1	0	0	0	0
PF01436	NHL repeat	2	2				0	1	0	0	0	1	0	0	0	0	0	0
PF01937	Protein of unknown function DUF89	2	2				0	1	0	0	0	0	0	1	0	0	0	0
PF02560	Cyanate lyase C-terminal domain	2	2				0	1	0	0	0	1	0	0	0	0	0	0
PF00677	Lumazine binding domain	2	2				0	1	0	0	0	1	0	0	0	0	0	0
PF08777	RNA binding motif	2	2				0	1	0	0	0	1	0	0	0	0	0	0
PF02836	Glycosyl hydrolases family 2, TIM barrel domain	2	2				0	1	0	0	0	1	0	0	0	0	0	0
PF00899	ThiF family	2	2				0	1	0	0	0	0	0	0	0	1	0	0
PF00491	Arginase family	2	2				0	1	0	0	0	1	0	0	0	0	0	0
PF14443	DBC1	2	2				0	1	0	0	0	1	0	0	0	0	0	0
PF00708	Acylphosphatase	2	2				0	1	0	0	0	1	0	0	0	0	0	0
PF11910	Cyanobacterial and plant NDH-1 subunit O	2	2				0	1	0	0	0	1	0	0	0	0	0	0
PF02786	Carbamoyl-phosphate synthase L chain, ATP binding domain	2	2				0	1	0	0	0	1	0	0	0	0	0	0
PF10200	NADH:ubiquinone oxidoreductase, NDUFS5-15kDa	2	2				0	1	0	0	0	0	1	0	0	0	0	0
PF06172	Cupin superfamily (DUF985)	2	2				0	2	0	0	0	0	0	0	0	0	0	0
PF08031	Berberine and berberine like	2	2				0	1	1	0	0	0	0	0	0	0	0	0
PF03671	Ubiquitin fold modifier 1 protein	2	2				0	1	0	0	0	0	0	1	0	0	0	0
PF01756	Acyl-CoA oxidase	2	2				0	1	0	0	0	0	0	0	0	0	0	1
PF04278	Tic22-like family	2	2				0	1	0	0	0	1	0	0	0	0	0	0
PF01247	Ribosomal protein L35Ae	2	2				0	1	0	0	0	1	0	0	0	0	0	0
PF10585	Ubiquitin-activating enzyme active site	2	2				0	1	0	0	0	0	0	0	0	1	0	0
PF01329	Pterin 4 alpha carbinolamine dehydratase	2	2				0	1	0	0	0	1	0	0	0	0	0	0
PF09358	Ubiquitin fold domain	2	2				0	1	0	0	0	0	0	0	0	1	0	0
PF01281	Ribosomal protein L9, N-terminal domain	2	2				0	1	0	0	0	1	0	0	0	0	0	0
PF02152	Dihydroneopterin aldolase	2	2				0	1	0	0	0	1	0	0	0	0	0	0
PF03332	Eukaryotic phosphomannomutase	2	2				0	1	0	1	0	0	0	0	0	0	0	0
PF07496	CW-type Zinc Finger	2	2				0	1	0	0	0	0	0	0	0	1	0	0
PF01215	Cytochrome c oxidase subunit Vb	2	2				0	1	0	0	0	1	0	0	0	0	0	0
PF02785	Biotin carboxylase C-terminal domain	2	2				0	1	0	0	0	1	0	0	0	0	0	0
PF13883	Pyridoxamine 5'-phosphate oxidase	2	2				0	1	0	0	0	1	0	0	0	0	0	0
PF00225	Kinesin motor domain	2	2				0	0	0	1	0	0	0	1	0	0	0	0
PF14703	Cytosolic domain of 10TM putative phosphate transporter	2	2				0	0	0	0	1	0	0	0	0	1	0	0
PF02714	Calcium-dependent channel, 7TM region, putative phosphate	2	2				0	0	0	0	1	0	0	0	0	1	0	0
PF13967	Late exocytosis, associated with Golgi transport	2	2				0	0	0	0	1	0	0	0	0	1	0	0
PF05066	HB1, ASXL, restriction endonuclease HTH domain	2	2				0	0	0	0	0	1	0	0	0	0	1	0
PF02791	DDT domain	2	2				0	0	0	0	0	1	0	0	0	0	1	0
PF08372	Plant phosphoribosyltransferase C-terminal	2	2				0	0	0	0	0	1	0	1	0	0	0	0
PF15612	WSTF, HB1, Itc1p, MBD9 motif 1	2	2				0	0	0	0	0	1	0	0	0	0	1	0
PF00132	Bacterial transferase hexapeptide (six repeats)	2	2				0	0	0	0	0	1	0	0	0	0	1	0
PF07995	Glucose / Sorbosone dehydrogenase	2	2				0	0	0	0	0	1	0	1	0	0	0	0
PF14200	Ricin-type beta-trefoil lectin domain-like	2	2				0	0	0	0	0	1	1	0	0	0	0	0
PF15613	Williams-Beuren syndrome DDT (WSD), D-TOX E motif	2	2				0	0	0	0	0	1	0	0	0	0	1	0
PF00450	Serine carboxypeptidase	2	2				0	0	0	0	0	1	0	1	0	0	0	0
PF11833	Protein CHAPERONE-LIKE PROTEIN OF POR1-like	2	2				0	0	0	0	0	1	0	1	0	0	0	0
PF01241	Photosystem I psaG / psaK	2	2				0	0	0	0	0	1	0	0	0	0	0	1
PF00046	Homeobox domain	2	2				0	0	0	0	0	1	0	0	0	0	1	0
PF00999	Sodium/hydrogen exchanger family	2	2				0	0	0	0	0	0	1	1	0	0	0	0
PF01453	D-mannose binding lectin	2	2				0	0	0	0	0	0	1	0	0	0	1	0
PF14543	Xylanase inhibitor N-terminal	2	2				0	0	0	0	0	0	0	1	0	1	0	0
PF03999	Microtubule associated protein (MAP65/ASE1 family)	2	2				0	0	0	0	0	0	0	1	0	1	0	0
PF14541	Xylanase inhibitor C-terminal	2	2				0	0	0	0	0	0	0	1	0	1	0	0
PF08787	Alginate lyase	2	2				0	0	0	0	0	0	0	0	0	1	0	1
PF07367	Fungal fruit body lectin	7	1				0	0	0	0	0	7	0	0	0	0	0	0
PF04535	Domain of unknown function (DUF588)	4	1				4	0	0	0	0	0	0	0	0	0	0	0
PF02179	BAG domain	4	1				1	3	0	0	0	0	0	0	0	0	0	0
PF01734	Patatin-like phospholipase	4	1				4	0	0	0	0	0	0	0	0	0	0	0
PF13976	GAG-pre-integrase domain	4	1				0	0	0	0	0	0	0	4	0	0	0	0
PF00665	Integrase core domain	4	1				0	0	0	0	0	0	0	4	0	0	0	0
PF07727	Reverse transcriptase (RNA-dependent DNA polymerase)	4	1				0	0	0	0	0	0	0	4	0	0	0	0
PF08544	GHMP kinases C terminal	3	1				3	0	0	0	0	0	0	0	0	0	0	0
PF01762	Galactosyltransferase	3	1				3	0	0	0	0	0	0	0	0	0	0	0
PF04427	Brix domain	3	1				3	0	0	0	0	0	0	0	0	0	0	0
PF12819	Carbohydrate-binding protein of the ER	3	1				3	0	0	0	0	0	0	0	0	0	0	0
PF14299	Phloem protein 2	3	1				3	0	0	0	0	0	0	0	0	0	0	0
PF03018	Dirigent-like protein	3	1				0	3	0	0	0	0	0	0	0	0	0	0
PF01612	3'-5' exonuclease	2	1				2	0	0	0	0	0	0	0	0	0	0	0
PF01432	Peptidase family M3	2	1				2	0	0	0	0	0	0	0	0	0	0	0
PF07738	Sad1 / UNC-like C-terminal	2	1				2	0	0	0	0	0	0	0	0	0	0	0
PF03492	SAM dependent carboxyl methyltransferase	2	1				2	0	0	0	0	0	0	0	0	0	0	0
PF13640	2OG-Fe(II) oxygenase superfamily	2	1				2	0	0	0	0	0	0	0	0	0	0	0
PF05724	Thiopurine S-methyltransferase (TPMT)	2	1				2	0	0	0	0	0	0	0	0	0	0	0
PF03381	LEM3 (ligand-effect modulator 3) family / CDC50 family	2	1				2	0	0	0	0	0	0	0	0	0	0	0
PF13334	Domain of unknown function (DUF4094)	2	1				2	0	0	0	0	0	0	0	0	0	0	0
PF00150	Cellulase (glycosyl hydrolase family 5)	2	1				2	0	0	0	0	0	0	0	0	0	0	0
PF13641	Glycosyltransferase like family 2	2	1				2	0	0	0	0	0	0	0	0	0	0	0
PF04573	Signal peptidase subunit	2	1				2	0	0	0	0	0	0	0	0	0	0	0
PF07777	G-box binding protein MFMR	2	1				2	0	0	0	0	0	0	0	0	0	0	0
PF04749	PLAC8 family	2	1				2	0	0	0	0	0	0	0	0	0	0	0
PF01846	FF domain	2	1				0	2	0	0	0	0	0	0	0	0	0	0
PF09032	Siah interacting protein, N terminal	2	1				0	1	0	0	0	1	0	0	0	0	0	0
PF05030	SSXT protein (N-terminal region)	2	1				0	2	0	0	0	0	0	0	0	0	0	0
PF01106	NifU-like domain	2	1				0	2	0	0	0	0	0	0	0	0	0	0
PF05042	Caleosin related protein	2	1				0	2	0	0	0	0	0	0	0	0	0	0
PF03088	Strictosidine synthase	2	1				0	0	2	0	0	0	0	0	0	0	0	0
PF07765	KIP1-like protein	2	1				0	0	2	0	0	0	0	0	0	0	0	0
PF16414	Niemann-Pick C1 N terminus	2	1				0	0	2	0	0	0	0	0	0	0	0	0
PF00328	Histidine phosphatase superfamily (branch 2)	2	1				0	0	2	0	0	0	0	0	0	0	0	0
PF02460	Patched family	2	1				0	0	2	0	0	0	0	0	0	0	0	0
PF05450	Nicastrin	2	1				0	0	2	0	0	0	0	0	0	0	0	0
PF09118	Domain of unknown function (DUF1929)	2	1				0	0	0	0	0	2	0	0	0	0	0	0
PF01476	LysM domain	2	1				0	0	0	0	0	2	0	0	0	0	0	0
PF07250	Glyoxal oxidase N-terminus	2	1				0	0	0	0	0	2	0	0	0	0	0	0
PF03578	HGWP repeat	2	1				0	0	0	0	0	0	0	2	0	0	0	0
PF13968	Domain of unknown function (DUF4220)	2	1				0	0	0	0	0	0	0	2	0	0	0	0
PF14432	DYW family of nucleic acid deaminases	2	1				0	0	0	0	0	0	0	2	0	0	0	0
PF04578	Protein of unknown function, DUF594	2	1				0	0	0	0	0	0	0	2	0	0	0	0
PF12854	PPR repeat	2	1				0	0	0	0	0	0	0	2	0	0	0	0
PF13960	Domain of unknown function (DUF4218)	2	1				0	0	0	0	0	0	0	2	0	0	0	0
PF00704	Glycosyl hydrolases family 18	2	1				0	0	0	0	0	0	0	2	0	0	0	0
PF03398	Regulator of Vps4 activity in the MVB pathway	2	1				0	0	0	0	0	0	0	2	0	0	0	0
PF13952	Domain of unknown function (DUF4216)	2	1				0	0	0	0	0	0	0	2	0	0	0	0
PF00854	POT family	2	1				0	0	0	0	0	0	0	2	0	0	0	0
PF00391	PEP-utilising enzyme, mobile domain	2	1				0	0	0	0	0	0	0	0	0	2	0	0
PF09336	Vps4 C terminal oligomerisation domain	2	1				0	0	0	0	0	0	0	0	0	2	0	0
PF02896	PEP-utilising enzyme, TIM barrel domain	2	1				0	0	0	0	0	0	0	0	0	2	0	0
PF00448	SRP54-type protein, GTPase domain	1	1		559		1	0	0	0	0	0	0	0	0	0	0	0
PF12850	Calcineurin-like phosphoesterase superfamily domain	1	1				1	0	0	0	0	0	0	0	0	0	0	0
PF05617	Prolamin-like	1	1				1	0	0	0	0	0	0	0	0	0	0	0
PF13899	Thioredoxin-like	1	1				1	0	0	0	0	0	0	0	0	0	0	0
PF00498	FHA domain	1	1				1	0	0	0	0	0	0	0	0	0	0	0
PF12220	U1 small nuclear ribonucleoprotein of 70kDa MW N terminal	1	1				1	0	0	0	0	0	0	0	0	0	0	0
PF07734	F-box associated	1	1				1	0	0	0	0	0	0	0	0	0	0	0
PF02580	D-Tyr-tRNA(Tyr) deacylase	1	1				1	0	0	0	0	0	0	0	0	0	0	0
PF13964	Kelch motif	1	1				1	0	0	0	0	0	0	0	0	0	0	0
PF07910	Peptidase family C78	1	1				1	0	0	0	0	0	0	0	0	0	0	0
PF01116	Fructose-bisphosphate aldolase class-II	1	1				1	0	0	0	0	0	0	0	0	0	0	0
PF12899	Alkaline and neutral invertase	1	1				1	0	0	0	0	0	0	0	0	0	0	0
PF12515	Ca2+ATPase N terminal autoinhibitory domain	1	1				1	0	0	0	0	0	0	0	0	0	0	0
PF04949	Transcriptional activator	1	1				1	0	0	0	0	0	0	0	0	0	0	0
PF08512	Histone chaperone Rttp106-like	1	1				1	0	0	0	0	0	0	0	0	0	0	0
PF01959	3-dehydroquinate synthase (EC 4.6.1.3)	1	1				1	0	0	0	0	0	0	0	0	0	0	0
PF00685	Sulfotransferase domain	1	1				1	0	0	0	0	0	0	0	0	0	0	0
PF12037	Domain of unknown function (DUF3523)	1	1				1	0	0	0	0	0	0	0	0	0	0	0
PF02978	Signal peptide binding domain	1	1				1	0	0	0	0	0	0	0	0	0	0	0
PF13088	BNR repeat-like domain	1	1				1	0	0	0	0	0	0	0	0	0	0	0
PF05023	Phytochelatin synthase	1	1				1	0	0	0	0	0	0	0	0	0	0	0
PF00275	EPSP synthase (3-phosphoshikimate 1-carboxyvinyltransferase)	1	1				1	0	0	0	0	0	0	0	0	0	0	0
PF04570	zinc-finger of the FCS-type, C2-C2	1	1				1	0	0	0	0	0	0	0	0	0	0	0
PF02338	OTU-like cysteine protease	1	1				1	0	0	0	0	0	0	0	0	0	0	0
PF00133	tRNA synthetases class I (I, L, M and V)	1	1				1	0	0	0	0	0	0	0	0	0	0	0
PF03224	V-ATPase subunit H	1	1				1	0	0	0	0	0	0	0	0	0	0	0
PF07722	Peptidase C26	1	1				1	0	0	0	0	0	0	0	0	0	0	0
PF13857	Ankyrin repeats (many copies)	1	1				1	0	0	0	0	0	0	0	0	0	0	0
PF07059	Protein of unknown function (DUF1336)	1	1				1	0	0	0	0	0	0	0	0	0	0	0
PF00388	Phosphatidylinositol-specific phospholipase C, X domain	1	1				1	0	0	0	0	0	0	0	0	0	0	0
PF01907	Ribosomal protein L37e	1	1				1	0	0	0	0	0	0	0	0	0	0	0
PF05189	RNA 3'-terminal phosphate cyclase (RTC), insert domain	1	1				1	0	0	0	0	0	0	0	0	0	0	0
PF02801	Beta-ketoacyl synthase, C-terminal domain	1	1				1	0	0	0	0	0	0	0	0	0	0	0
PF07847	PCO_ADO	1	1				1	0	0	0	0	0	0	0	0	0	0	0
PF04510	Family of unknown function (DUF577)	1	1				1	0	0	0	0	0	0	0	0	0	0	0
PF08662	Eukaryotic translation initiation factor eIF2A	1	1				1	0	0	0	0	0	0	0	0	0	0	0
PF01152	Bacterial-like globin	1	1				1	0	0	0	0	0	0	0	0	0	0	0
PF03055	Retinal pigment epithelial membrane protein	1	1				1	0	0	0	0	0	0	0	0	0	0	0
PF03435	Saccharopine dehydrogenase NADP binding domain	1	1				1	0	0	0	0	0	0	0	0	0	0	0
PF02270	Transcription initiation factor IIF, beta subunit	1	1				1	0	0	0	0	0	0	0	0	0	0	0
PF01137	RNA 3'-terminal phosphate cyclase	1	1				1	0	0	0	0	0	0	0	0	0	0	0
PF00109	Beta-ketoacyl synthase, N-terminal domain	1	1				1	0	0	0	0	0	0	0	0	0	0	0
PF04627	Mitochondrial ATP synthase epsilon chain	1	1				1	0	0	0	0	0	0	0	0	0	0	0
PF04818	RNA polymerase II-binding domain.	1	1				1	0	0	0	0	0	0	0	0	0	0	0
PF16188	C-terminal region of peptidase_M24	1	1				1	0	0	0	0	0	0	0	0	0	0	0
PF02575	YbaB/EbfC DNA-binding family	1	1				1	0	0	0	0	0	0	0	0	0	0	0
PF04987	Phosphatidylinositolglycan class N (PIG-N)	1	1				1	0	0	0	0	0	0	0	0	0	0	0
PF05173	Dihydrodipicolinate reductase, C-terminus	1	1				1	0	0	0	0	0	0	0	0	0	0	0
PF03127	GAT domain	1	1				1	0	0	0	0	0	0	0	0	0	0	0
PF01008	Initiation factor 2 subunit family	1	1				1	0	0	0	0	0	0	0	0	0	0	0
PF04263	Thiamin pyrophosphokinase, catalytic domain	1	1				1	0	0	0	0	0	0	0	0	0	0	0
PF00551	Formyl transferase	1	1				1	0	0	0	0	0	0	0	0	0	0	0
PF01627	Hpt domain	1	1				1	0	0	0	0	0	0	0	0	0	0	0
PF00569	Zinc finger, ZZ type	1	1				1	0	0	0	0	0	0	0	0	0	0	0
PF01661	Macro domain	1	1				1	0	0	0	0	0	0	0	0	0	0	0
PF14693	Ribosomal protein TL5, C-terminal domain	1	1				1	0	0	0	0	0	0	0	0	0	0	0
PF09173	Initiation factor eIF2 gamma, C terminal	1	1				1	0	0	0	0	0	0	0	0	0	0	0
PF11221	Subunit 21 of Mediator complex	1	1				1	0	0	0	0	0	0	0	0	0	0	0
PF07541	Eukaryotic translation initiation factor 2 alpha subunit	1	1				1	0	0	0	0	0	0	0	0	0	0	0
PF08029	HisG, C-terminal domain	1	1				1	0	0	0	0	0	0	0	0	0	0	0
PF02229	Transcriptional Coactivator p15 (PC4)	1	1				1	0	0	0	0	0	0	0	0	0	0	0
PF05185	PRMT5 arginine-N-methyltransferase	1	1				1	0	0	0	0	0	0	0	0	0	0	0
PF01138	3' exoribonuclease family, domain 1	1	1				1	0	0	0	0	0	0	0	0	0	0	0
PF09328	Domain of unknown function (DUF1984)	1	1				1	0	0	0	0	0	0	0	0	0	0	0
PF08264	Anticodon-binding domain of tRNA	1	1				1	0	0	0	0	0	0	0	0	0	0	0
PF04265	Thiamin pyrophosphokinase, vitamin B1 binding domain	1	1				1	0	0	0	0	0	0	0	0	0	0	0
PF13862	p21-C-terminal region-binding protein	1	1				1	0	0	0	0	0	0	0	0	0	0	0
PF02041	Auxin binding protein	1	1				1	0	0	0	0	0	0	0	0	0	0	0
PF16653	Saccharopine dehydrogenase C-terminal domain	1	1				1	0	0	0	0	0	0	0	0	0	0	0
PF09341	Transcription factor Pcc1	1	1				1	0	0	0	0	0	0	0	0	0	0	0
PF14681	Uracil phosphoribosyltransferase	1	1				1	0	0	0	0	0	0	0	0	0	0	0
PF01634	ATP phosphoribosyltransferase	1	1				1	0	0	0	0	0	0	0	0	0	0	0
PF03901	Alg9-like mannosyltransferase family	1	1				1	0	0	0	0	0	0	0	0	0	0	0
PF10510	Phosphatidylinositol-glycan biosynthesis class S protein	1	1				1	0	0	0	0	0	0	0	0	0	0	0
PF05753	Translocon-associated protein beta (TRAPB)	1	1				1	0	0	0	0	0	0	0	0	0	0	0
PF12872	OST-HTH/LOTUS domain	1	1				1	0	0	0	0	0	0	0	0	0	0	0
PF02966	Mitosis protein DIM1	1	1				1	0	0	0	0	0	0	0	0	0	0	0
PF12657	Transcription factor IIIC subunit delta N-term	1	1				1	0	0	0	0	0	0	0	0	0	0	0
PF11815	Domain of unknown function (DUF3336)	1	1				1	0	0	0	0	0	0	0	0	0	0	0
PF03966	Trm112p-like protein	1	1				1	0	0	0	0	0	0	0	0	0	0	0
PF12348	CLASP N terminal	1	1				1	0	0	0	0	0	0	0	0	0	0	0
PF12146	Serine aminopeptidase, S33	1	1				1	0	0	0	0	0	0	0	0	0	0	0
PF05603	Protein of unknown function (DUF775)	1	1				1	0	0	0	0	0	0	0	0	0	0	0
PF06830	Root cap	1	1				1	0	0	0	0	0	0	0	0	0	0	0
PF09279	Phosphoinositide-specific phospholipase C, efhand-like	1	1				1	0	0	0	0	0	0	0	0	0	0	0
PF05811	Eukaryotic protein of unknown function (DUF842)	1	1				1	0	0	0	0	0	0	0	0	0	0	0
PF04106	Autophagy protein Apg5	1	1				1	0	0	0	0	0	0	0	0	0	0	0
PF04724	Glycosyltransferase family 17	1	1				1	0	0	0	0	0	0	0	0	0	0	0
PF17067	Ribosomal protein S31e	1	1				1	0	0	0	0	0	0	0	0	0	0	0
PF02881	SRP54-type protein, helical bundle domain	1	1				1	0	0	0	0	0	0	0	0	0	0	0
PF08661	Replication factor A protein 3	1	1				1	0	0	0	0	0	0	0	0	0	0	0
PF08389	Exportin 1-like protein	1	1				1	0	0	0	0	0	0	0	0	0	0	0
PF00929	Exonuclease	1	1				1	0	0	0	0	0	0	0	0	0	0	0
PF08652	RAI1 like PD-(D/E)XK nuclease	1	1				1	0	0	0	0	0	0	0	0	0	0	0
PF03200	Glycosyl hydrolase family 63 C-terminal domain	1	1				1	0	0	0	0	0	0	0	0	0	0	0
PF00335	Tetraspanin family	1	1				1	0	0	0	0	0	0	0	0	0	0	0
PF07918	CAP160 repeat	1	1				1	0	0	0	0	0	0	0	0	0	0	0
PF05694	56kDa selenium binding protein (SBP56)	1	1				1	0	0	0	0	0	0	0	0	0	0	0
PF07002	Copine	1	1				1	0	0	0	0	0	0	0	0	0	0	0
PF01133	Enhancer of rudimentary	1	1				1	0	0	0	0	0	0	0	0	0	0	0
PF07823	Cyclic phosphodiesterase-like protein	1	1				1	0	0	0	0	0	0	0	0	0	0	0
PF13893	RNA recognition motif. (a.k.a. RRM, RBD, or RNP domain)	1	1				1	0	0	0	0	0	0	0	0	0	0	0
PF08547	Complex I intermediate-associated protein 30 (CIA30)	1	1				1	0	0	0	0	0	0	0	0	0	0	0
PF00370	FGGY family of carbohydrate kinases, N-terminal domain	1	1				1	0	0	0	0	0	0	0	0	0	0	0
PF07005	Putative sugar-binding N-terminal domain	1	1				1	0	0	0	0	0	0	0	0	0	0	0
PF01084	Ribosomal protein S18	1	1				1	0	0	0	0	0	0	0	0	0	0	0
PF06161	Protein of unknown function (DUF975)	1	1				1	0	0	0	0	0	0	0	0	0	0	0
PF14497	Glutathione S-transferase, C-terminal domain	1	1				1	0	0	0	0	0	0	0	0	0	0	0
PF05486	Signal recognition particle 9 kDa protein (SRP9)	1	1				1	0	0	0	0	0	0	0	0	0	0	0
PF08245	Mur ligase middle domain	1	1				1	0	0	0	0	0	0	0	0	0	0	0
PF03759	PRONE (Plant-specific Rop nucleotide exchanger)	1	1				1	0	0	0	0	0	0	0	0	0	0	0
PF01113	Dihydrodipicolinate reductase, N-terminus	1	1				1	0	0	0	0	0	0	0	0	0	0	0
PF03531	Structure-specific recognition protein (SSRP1)	1	1				1	0	0	0	0	0	0	0	0	0	0	0
PF00425	chorismate binding enzyme	1	1				1	0	0	0	0	0	0	0	0	0	0	0
PF02985	HEAT repeat	1	1				1	0	0	0	0	0	0	0	0	0	0	0
PF05686	Glycosyl transferase family 90	1	1				1	0	0	0	0	0	0	0	0	0	0	0
PF11698	V-ATPase subunit H	1	1				1	0	0	0	0	0	0	0	0	0	0	0
PF00909	Ammonium Transporter Family	1	1				1	0	0	0	0	0	0	0	0	0	0	0
PF00717	Peptidase S24-like	1	1				1	0	0	0	0	0	0	0	0	0	0	0
PF01031	Dynamin central region	1	1				1	0	0	0	0	0	0	0	0	0	0	0
PF09405	CASC3/Barentsz eIF4AIII binding	1	1				1	0	0	0	0	0	0	0	0	0	0	0
PF06058	Dcp1-like decapping family	1	1				1	0	0	0	0	0	0	0	0	0	0	0
PF02535	ZIP Zinc transporter	1	1				1	0	0	0	0	0	0	0	0	0	0	0
PF03950	tRNA synthetases class I (E and Q), anti-codon binding domain	1	1				1	0	0	0	0	0	0	0	0	0	0	0
PF16189	Creatinase/Prolidase N-terminal domain	1	1				1	0	0	0	0	0	0	0	0	0	0	0
PF01852	START domain	1	1				1	0	0	0	0	0	0	0	0	0	0	0
PF00689	Cation transporting ATPase, C-terminus	1	1				1	0	0	0	0	0	0	0	0	0	0	0
PF08752	Coatomer gamma subunit appendage platform subdomain	1	1				1	0	0	0	0	0	0	0	0	0	0	0
PF04776	Protein MS5	1	1				1	0	0	0	0	0	0	0	0	0	0	0
PF01678	Diaminopimelate epimerase	1	1				1	0	0	0	0	0	0	0	0	0	0	0
PF04455	LOR/SDH bifunctional enzyme conserved region	1	1				1	0	0	0	0	0	0	0	0	0	0	0
PF04859	Plant protein of unknown function (DUF641)	1	1				1	0	0	0	0	0	0	0	0	0	0	0
PF00137	ATP synthase subunit C	1	1				1	0	0	0	0	0	0	0	0	0	0	0
PF01321	Creatinase/Prolidase N-terminal domain	1	1				1	0	0	0	0	0	0	0	0	0	0	0
PF03060	Nitronate monooxygenase	1	1				1	0	0	0	0	0	0	0	0	0	0	0
PF08375	Proteasome regulatory subunit C-terminal	1	1				1	0	0	0	0	0	0	0	0	0	0	0
PF08538	Protein of unknown function (DUF1749)	1	1				1	0	0	0	0	0	0	0	0	0	0	0
PF01583	Adenylylsulphate kinase	1	1				1	0	0	0	0	0	0	0	0	0	0	0
PF16845	Aspartic acid proteinase inhibitor	1	1				1	0	0	0	0	0	0	0	0	0	0	0
PF00387	Phosphatidylinositol-specific phospholipase C, Y domain	1	1				1	0	0	0	0	0	0	0	0	0	0	0
PF01496	V-type ATPase 116kDa subunit family	1	1				1	0	0	0	0	0	0	0	0	0	0	0
PF09649	Histone chaperone domain CHZ	1	1				1	0	0	0	0	0	0	0	0	0	0	0
PF06984	Mitochondrial 39-S ribosomal protein L47 (MRP-L47)	1	1				1	0	0	0	0	0	0	0	0	0	0	0
PF08417	Pheophorbide a oxygenase	1	1				1	0	0	0	0	0	0	0	0	0	0	0
PF05871	ESCRT-II complex subunit	1	1				1	0	0	0	0	0	0	0	0	0	0	0
PF02782	FGGY family of carbohydrate kinases, C-terminal domain	1	1				1	0	0	0	0	0	0	0	0	0	0	0
PF05266	Protein of unknown function (DUF724)	1	1				1	0	0	0	0	0	0	0	0	0	0	0
PF16923	Glycosyl hydrolase family 63 N-terminal domain	1	1				1	0	0	0	0	0	0	0	0	0	0	0
PF05470	Eukaryotic translation initiation factor 3 subunit 8 N-terminus	1	1				1	0	0	0	0	0	0	0	0	0	0	0
PF08583	Cytochrome c oxidase biogenesis protein Cmc1 like	1	1				1	0	0	0	0	0	0	0	0	0	0	0
PF02485	Core-2/I-Branching enzyme	1	1				1	0	0	0	0	0	0	0	0	0	0	0
PF01268	Formate--tetrahydrofolate ligase	1	1				1	0	0	0	0	0	0	0	0	0	0	0
PF13869	Nucleotide hydrolase	1	1				1	0	0	0	0	0	0	0	0	0	0	0
PF02882	Tetrahydrofolate dehydrogenase/cyclohydrolase, NAD(P)-binding domain	1	1				1	0	0	0	0	0	0	0	0	0	0	0
PF03070	TENA/THI-4/PQQC family	1	1				1	0	0	0	0	0	0	0	0	0	0	0
PF00920	Dehydratase family	1	1				1	0	0	0	0	0	0	0	0	0	0	0
PF14604	Variant SH3 domain	1	1				1	0	0	0	0	0	0	0	0	0	0	0
PF02886	LBP / BPI / CETP family, C-terminal domain	1	1				1	0	0	0	0	0	0	0	0	0	0	0
PF00763	Tetrahydrofolate dehydrogenase/cyclohydrolase, catalytic domain	1	1				1	0	0	0	0	0	0	0	0	0	0	0
PF02894	Oxidoreductase family, C-terminal alpha/beta domain	1	1				1	0	0	0	0	0	0	0	0	0	0	0
PF16596	Disordered region downstream of MFMR	1	1				1	0	0	0	0	0	0	0	0	0	0	0
PF17042	Putative nucleotide-binding of sugar-metabolising enzyme	1	1				1	0	0	0	0	0	0	0	0	0	0	0
PF00749	tRNA synthetases class I (E and Q), catalytic domain	1	1				1	0	0	0	0	0	0	0	0	0	0	0
PF11523	Protein of unknown function (DUF3223)	1	1				1	0	0	0	0	0	0	0	0	0	0	0
PF03657	Uncharacterised protein family (UPF0113)	1	1				1	0	0	0	0	0	0	0	0	0	0	0
PF10262	Rdx family	1	1				1	0	0	0	0	0	0	0	0	0	0	0
PF00696	Amino acid kinase family	1	1				1	0	0	0	0	0	0	0	0	0	0	0
PF14523	Syntaxin-like protein	1	1				1	0	0	0	0	0	0	0	0	0	0	0
PF05817	Oligosaccharyltransferase subunit Ribophorin II	1	1				1	0	0	0	0	0	0	0	0	0	0	0
PF13374	Tetratricopeptide repeat	1	1				1	0	0	0	0	0	0	0	0	0	0	0
PF16381	Coatomer subunit gamma-1 C-terminal appendage platform	1	1				1	0	0	0	0	0	0	0	0	0	0	0
PF00083	Sugar (and other) transporter	1	1				1	0	0	0	0	0	0	0	0	0	0	0
PF00790	VHS domain	1	1				1	0	0	0	0	0	0	0	0	0	0	0
PF03098	Animal haem peroxidase	1	1				1	0	0	0	0	0	0	0	0	0	0	0
PF02516	Oligosaccharyl transferase STT3 subunit	1	1				1	0	0	0	0	0	0	0	0	0	0	0
PF04051	Transport protein particle (TRAPP) component	1	1				1	0	0	0	0	0	0	0	0	0	0	0
PF01992	ATP synthase (C/AC39) subunit	1	1				1	0	0	0	0	0	0	0	0	0	0	0
PF05278	Arabidopsis phospholipase-like protein (PEARLI 4)	1	1				1	0	0	0	0	0	0	0	0	0	0	0
PF00350	Dynamin family	1	1				1	0	0	0	0	0	0	0	0	0	0	0
PF03009	Glycerophosphoryl diester phosphodiesterase family	1	1				1	0	0	0	0	0	0	0	0	0	0	0
PF05222	Alanine dehydrogenase/PNT, N-terminal domain	1	1				1	0	0	0	0	0	0	0	0	0	0	0
PF12165	Alfin	1	1				1	0	0	0	0	0	0	0	0	0	0	0
PF05303	Protein of unknown function (DUF727)	1	1				1	0	0	0	0	0	0	0	0	0	0	0
PF00117	Glutamine amidotransferase class-I	1	1				1	0	0	0	0	0	0	0	0	0	0	0
PF01697	Glycosyltransferase family 92	1	1				1	0	0	0	0	0	0	0	0	0	0	0
PF03643	Vacuolar protein sorting-associated protein 26	1	1				1	0	0	0	0	0	0	0	0	0	0	0
PF02148	Zn-finger in ubiquitin-hydrolases and other protein	1	1				1	0	0	0	0	0	0	0	0	0	0	0
PF16016	Domain of unknown function (DUF4782)	1	1				1	0	0	0	0	0	0	0	0	0	0	0
PF02598	Putative RNA methyltransferase	1	1				1	0	0	0	0	0	0	0	0	0	0	0
PF01273	LBP / BPI / CETP family, N-terminal domain	1	1				1	0	0	0	0	0	0	0	0	0	0	0
PF0113	0	1	1				1	0	0	0	0	0	0	0	0	0	0	0
PF04715	Anthranilate synthase component I, N terminal region	1	1				1	0	0	0	0	0	0	0	0	0	0	0
PF04430	Protein of unknown function (DUF498/DUF598)	1	1				1	0	0	0	0	0	0	0	0	0	0	0
PF00307	Calponin homology (CH) domain	1	1				1	0	0	0	0	0	0	0	0	0	0	0
PF02212	Dynamin GTPase effector domain	1	1				1	0	0	0	0	0	0	0	0	0	0	0
PF01813	ATP synthase subunit D	1	1				1	0	0	0	0	0	0	0	0	0	0	0
PF04145	Ctr copper transporter family	1	1				1	0	0	0	0	0	0	0	0	0	0	0
PF06101	Vacuolar protein sorting-associated protein 62	1	1				1	0	0	0	0	0	0	0	0	0	0	0
PF05182	Fip1 motif	1	1				0	1	0	0	0	0	0	0	0	0	0	0
PF03727	Hexokinase	1	1				0	1	0	0	0	0	0	0	0	0	0	0
PF01812	5-formyltetrahydrofolate cyclo-ligase family	1	1				0	1	0	0	0	0	0	0	0	0	0	0
PF02536	mTERF	1	1				0	1	0	0	0	0	0	0	0	0	0	0
PF09066	Beta2-adaptin appendage, C-terminal sub-domain	1	1				0	1	0	0	0	0	0	0	0	0	0	0
PF02934	GatB/GatE catalytic domain	1	1				0	1	0	0	0	0	0	0	0	0	0	0
PF05093	Cytokine-induced anti-apoptosis inhibitor 1, Fe-S biogenesis	1	1				0	1	0	0	0	0	0	0	0	0	0	0
PF07039	SGF29 tudor-like domain	1	1				0	1	0	0	0	0	0	0	0	0	0	0
PF13474	SnoaL-like domain	1	1				0	1	0	0	0	0	0	0	0	0	0	0
PF02617	ATP-dependent Clp protease adaptor protein ClpS	1	1				0	1	0	0	0	0	0	0	0	0	0	0
PF16035	Chalcone isomerase like	1	1				0	1	0	0	0	0	0	0	0	0	0	0
PF12907	Zinc-binding	1	1				0	1	0	0	0	0	0	0	0	0	0	0
PF03690	Uncharacterised protein family (UPF0160)	1	1				0	1	0	0	0	0	0	0	0	0	0	0
PF07983	X8 domain	1	1				0	1	0	0	0	0	0	0	0	0	0	0
PF11543	Nuclear pore localisation protein NPL4	1	1				0	1	0	0	0	0	0	0	0	0	0	0
PF16191	Ubiquitin-activating enzyme E1 four-helix bundle	1	1				0	1	0	0	0	0	0	0	0	0	0	0
PF02416	mttA/Hcf106 family	1	1				0	1	0	0	0	0	0	0	0	0	0	0
PF14608	RNA-binding, Nab2-type zinc finger	1	1				0	1	0	0	0	0	0	0	0	0	0	0
PF17098	WTAP/Mum2p family	1	1				0	1	0	0	0	0	0	0	0	0	0	0
PF01491	Frataxin-like domain	1	1				0	1	0	0	0	0	0	0	0	0	0	0
PF04389	Peptidase family M28	1	1				0	1	0	0	0	0	0	0	0	0	0	0
PF02991	Autophagy protein Atg8 ubiquitin like	1	1				0	1	0	0	0	0	0	0	0	0	0	0
PF16639	Apocytochrome F, N-terminal	1	1				0	1	0	0	0	0	0	0	0	0	0	0
PF00596	Class II Aldolase and Adducin N-terminal domain	1	1				0	1	0	0	0	0	0	0	0	0	0	0
PF00849	RNA pseudouridylate synthase	1	1				0	1	0	0	0	0	0	0	0	0	0	0
PF08712	Scaffold protein Nfu/NifU N terminal	1	1				0	1	0	0	0	0	0	0	0	0	0	0
PF00398	Ribosomal RNA adenine dimethylase	1	1				0	1	0	0	0	0	0	0	0	0	0	0
PF06999	Sucrase/ferredoxin-like	1	1				0	1	0	0	0	0	0	0	0	0	0	0
PF08327	Activator of Hsp90 ATPase homolog 1-like protein	1	1				0	1	0	0	0	0	0	0	0	0	0	0
PF01426	BAH domain	1	1				0	1	0	0	0	0	0	0	0	0	0	0
PF01174	SNO glutamine amidotransferase family	1	1				0	1	0	0	0	0	0	0	0	0	0	0
PF09334	tRNA synthetases class I (M)	1	1				0	1	0	0	0	0	0	0	0	0	0	0
PF01333	Apocytochrome F, C-terminal	1	1				0	1	0	0	0	0	0	0	0	0	0	0
PF07468	Agglutinin domain	1	1				0	1	0	0	0	0	0	0	0	0	0	0
PF11938	TLR4 regulator and MIR-interacting MSAP	1	1				0	1	0	0	0	0	0	0	0	0	0	0
PF01451	Low molecular weight phosphotyrosine protein phosphatase	1	1				0	1	0	0	0	0	0	0	0	0	0	0
PF03937	Flavinator of succinate dehydrogenase	1	1				0	1	0	0	0	0	0	0	0	0	0	0
PF00349	Hexokinase	1	1				0	1	0	0	0	0	0	0	0	0	0	0
PF07926	TPR/MLP1/MLP2-like protein	1	1				0	1	0	0	0	0	0	0	0	0	0	0
PF16029	Domain of unknown function (DUF4787)	1	1				0	1	0	0	0	0	0	0	0	0	0	0
PF04729	ASF1 like histone chaperone	1	1				0	1	0	0	0	0	0	0	0	0	0	0
PF00412	LIM domain	1	1				0	1	0	0	0	0	0	0	0	0	0	0
PF07802	GCK domain	1	1				0	1	0	0	0	0	0	0	0	0	0	0
PF02401	LytB protein	1	1				0	1	0	0	0	0	0	0	0	0	0	0
PF03661	Uncharacterised protein family (UPF0121)	1	1				0	1	0	0	0	0	0	0	0	0	0	0
PF0121	0	1	1				0	1	0	0	0	0	0	0	0	0	0	0
PF02657	Fe-S metabolism associated domain	1	1				0	1	0	0	0	0	0	0	0	0	0	0
PF12710	haloacid dehalogenase-like hydrolase	1	1				0	1	0	0	0	0	0	0	0	0	0	0
PF04716	ETC complex I subunit conserved region	1	1				0	1	0	0	0	0	0	0	0	0	0	0
PF02178	AT hook motif	1	1				0	1	0	0	0	0	0	0	0	0	0	0
PF04253	Transferrin receptor-like dimerisation domain	1	1				0	1	0	0	0	0	0	0	0	0	0	0
PF01117	Aerolysin toxin	1	1				0	1	0	0	0	0	0	0	0	0	0	0
PF06003	Survival motor neuron protein (SMN)	1	1				0	1	0	0	0	0	0	0	0	0	0	0
PF05195	Aminopeptidase P, N-terminal domain	1	1				0	1	0	0	0	0	0	0	0	0	0	0
PF06549	Protein of unknown function (DUF1118)	1	1				0	1	0	0	0	0	0	0	0	0	0	0
PF01575	MaoC like domain	1	1				0	1	0	0	0	0	0	0	0	0	0	0
PF01126	Heme oxygenase	1	1				0	1	0	0	0	0	0	0	0	0	0	0
PF03647	Transmembrane proteins 14C	1	1				0	1	0	0	0	0	0	0	0	0	0	0
PF15519	linker between RRM2 and RRM3 domains in RBM39 protein	1	1				0	1	0	0	0	0	0	0	0	0	0	0
PF08609	Nucleotide exchange factor Fes1	1	1				0	1	0	0	0	0	0	0	0	0	0	0
PF02686	Glu-tRNAGln amidotransferase C subunit	1	1				0	1	0	0	0	0	0	0	0	0	0	0
PF00401	ATP synthase, Delta/Epsilon chain, long alpha-helix domain	1	1				0	1	0	0	0	0	0	0	0	0	0	0
PF01363	FYVE zinc finger	1	1				0	1	0	0	0	0	0	0	0	0	0	0
PF01039	Carboxyl transferase domain	1	1				0	1	0	0	0	0	0	0	0	0	0	0
PF03133	Tubulin-tyrosine ligase family	1	1				0	1	0	0	0	0	0	0	0	0	0	0
PF00036	EF hand	1	1				0	1	0	0	0	0	0	0	0	0	0	0
PF01985	CRS1 / YhbY (CRM) domain	1	1				0	1	0	0	0	0	0	0	0	0	0	0
PF12204	Domain of unknown function (DUF3598)	1	1				0	1	0	0	0	0	0	0	0	0	0	0
PF01975	Survival protein SurE	1	1				0	1	0	0	0	0	0	0	0	0	0	0
PF11341	Protein of unknown function (DUF3143)	1	1				0	1	0	0	0	0	0	0	0	0	0	0
PF13023	HD domain	1	1				0	1	0	0	0	0	0	0	0	0	0	0
PF08555	Eukaryotic family of unknown function (DUF1754)	1	1				0	1	0	0	0	0	0	0	0	0	0	0
PF04068	Possible Fer4-like domain in RNase L inhibitor, RLI	1	1				0	1	0	0	0	0	0	0	0	0	0	0
PF16897	C-terminal region of MMR_HSR1 domain	1	1				0	1	0	0	0	0	0	0	0	0	0	0
PF08326	Acetyl-CoA carboxylase, central region	1	1				0	1	0	0	0	0	0	0	0	0	0	0
PF13854	Kelch motif	1	1				0	1	0	0	0	0	0	0	0	0	0	0
PF00445	Ribonuclease T2 family	1	1				0	1	0	0	0	0	0	0	0	0	0	0
PF04359	Protein of unknown function (DUF493)	1	1				0	1	0	0	0	0	0	0	0	0	0	0
PF01928	CYTH domain	1	1				0	1	0	0	0	0	0	0	0	0	0	0
PF01135	Protein-L-isoaspartate(D-aspartate) O-methyltransferase (PCMT)	1	1				0	1	0	0	0	0	0	0	0	0	0	0
PF08711	TFIIS helical bundle-like domain	1	1				0	1	0	0	0	0	0	0	0	0	0	0
PF14144	Seed dormancy control	1	1				0	1	0	0	0	0	0	0	0	0	0	0
PF13622	Thioesterase-like superfamily	1	1				0	1	0	0	0	0	0	0	0	0	0	0
PF07063	Domain of unknown function (DUF1338)	1	1				0	1	0	0	0	0	0	0	0	0	0	0
PF08920	Splicing factor 3B subunit 1	1	1				0	1	0	0	0	0	0	0	0	0	0	0
PF00027	Cyclic nucleotide-binding domain	1	1				0	1	0	0	0	0	0	0	0	0	0	0
PF14749	Acyl-coenzyme A oxidase N-terminal	1	1				0	1	0	0	0	0	0	0	0	0	0	0
PF05899	Protein of unknown function (DUF861)	1	1				0	1	0	0	0	0	0	0	0	0	0	0
PF04752	ChaC-like protein	1	1				0	1	0	0	0	0	0	0	0	0	0	0
PF09366	Protein of unknown function (DUF1997)	1	1				0	1	0	0	0	0	0	0	0	0	0	0
PF05421	Protein of unknown function (DUF751)	1	1				0	1	0	0	0	0	0	0	0	0	0	0
PF10664	Cyanobacterial and plastid NDH-1 subunit M	1	1				0	1	0	0	0	0	0	0	0	0	0	0
PF03660	PHF5-like protein	1	1				0	1	0	0	0	0	0	0	0	0	0	0
PF16190	Ubiquitin-activating enzyme E1 FCCH domain	1	1				0	1	0	0	0	0	0	0	0	0	0	0
PF16760	Starch/carbohydrate-binding module (family 53)	1	1				0	1	0	0	0	0	0	0	0	0	0	0
PF10358	N-terminal C2 in EEIG1 and EHBP1 proteins	1	1				0	1	0	0	0	0	0	0	0	0	0	0
PF13085	2Fe-2S iron-sulfur cluster binding domain	1	1				0	1	0	0	0	0	0	0	0	0	0	0
PF02033	Ribosome-binding factor A	1	1				0	1	0	0	0	0	0	0	0	0	0	0
PF02926	THUMP domain	1	1				0	1	0	0	0	0	0	0	0	0	0	0
PF16499	Alpha galactosidase A	1	1				0	1	0	0	0	0	0	0	0	0	0	0
PF02637	GatB domain	1	1				0	1	0	0	0	0	0	0	0	0	0	0
PF06814	Lung seven transmembrane receptor	1	1				0	1	0	0	0	0	0	0	0	0	0	0
PF10615	Protein of unknown function (DUF2470)	1	1				0	1	0	0	0	0	0	0	0	0	0	0
PF00493	MCM2/3/5 family	1	1				0	1	0	0	0	0	0	0	0	0	0	0
PF01593	Flavin containing amine oxidoreductase	1	1				0	1	0	0	0	0	0	0	0	0	0	0
PF03881	Fructosamine kinase	1	1				0	1	0	0	0	0	0	0	0	0	0	0
PF09088	MIF4G like	1	1				0	1	0	0	0	0	0	0	0	0	0	0
PF02341	RbcX protein	1	1				0	1	0	0	0	0	0	0	0	0	0	0
PF05822	Pyrimidine 5'-nucleotidase (UMPH-1)	1	1				0	1	0	0	0	0	0	0	0	0	0	0
PF03572	Peptidase family S41	1	1				0	1	0	0	0	0	0	0	0	0	0	0
PF08367	Peptidase M16C associated	1	1				0	1	0	0	0	0	0	0	0	0	0	0
PF04481	Protein of unknown function (DUF561)	1	1				0	1	0	0	0	0	0	0	0	0	0	0
PF10248	Myelodysplasia-myeloid leukemia factor 1-interacting protein	1	1				0	1	0	0	0	0	0	0	0	0	0	0
PF07145	Ataxin-2 C-terminal region	1	1				0	1	0	0	0	0	0	0	0	0	0	0
PF05907	Eukaryotic protein of unknown function (DUF866)	1	1				0	1	0	0	0	0	0	0	0	0	0	0
PF00686	Starch binding domain	1	1				0	1	0	0	0	0	0	0	0	0	0	0
PF06522	NADH-ubiquinone reductase complex 1 MLRQ subunit	1	1				0	1	0	0	0	0	0	0	0	0	0	0
PF02824	TGS domain	1	1				0	1	0	0	0	0	0	0	0	0	0	0
PF12838	4Fe-4S dicluster domain	1	1				0	1	0	0	0	0	0	0	0	0	0	0
PF08694	Ubiquitin-fold modifier-conjugating enzyme 1	1	1				0	1	0	0	0	0	0	0	0	0	0	0
PF01521	Iron-sulphur cluster biosynthesis	1	1				0	1	0	0	0	0	0	0	0	0	0	0
PF02492	CobW/HypB/UreG, nucleotide-binding domain	1	1				0	1	0	0	0	0	0	0	0	0	0	0
PF00037	4Fe-4S binding domain	1	1				0	1	0	0	0	0	0	0	0	0	0	0
PF04073	Aminoacyl-tRNA editing domain	1	1				0	1	0	0	0	0	0	0	0	0	0	0
PF09090	MIF4G like	1	1				0	1	0	0	0	0	0	0	0	0	0	0
PF04107	Glutamate-cysteine ligase family 2(GCS2)	1	1				0	1	0	0	0	0	0	0	0	0	0	0
PF00161	Ribosome inactivating protein	1	1				0	1	0	0	0	0	0	0	0	0	0	0
PF0160	0	1	1				0	1	0	0	0	0	0	0	0	0	0	0
PF14938	Soluble NSF attachment protein, SNAP	1	1				0	1	0	0	0	0	0	0	0	0	0	0
PF0250	0	1	1				0	1	0	0	0	0	0	0	0	0	0	0
PF04696	pinin/SDK/memA/ protein conserved region	1	1				0	1	0	0	0	0	0	0	0	0	0	0
PF10276	Zinc-finger domain	1	1				0	1	0	0	0	0	0	0	0	0	0	0
PF09282	Mago binding	1	1				0	1	0	0	0	0	0	0	0	0	0	0
PF08321	PPP5 TPR repeat region	1	1				0	1	0	0	0	0	0	0	0	0	0	0
PF08511	COQ9	1	1				0	1	0	0	0	0	0	0	0	0	0	0
PF04852	Protein of unknown function (DUF640)	1	1				0	1	0	0	0	0	0	0	0	0	0	0
PF08323	Starch synthase catalytic domain	1	1				0	1	0	0	0	0	0	0	0	0	0	0
PF03447	Homoserine dehydrogenase, NAD binding domain	1	1				0	1	0	0	0	0	0	0	0	0	0	0
PF07534	TLD	1	1				0	1	0	0	0	0	0	0	0	0	0	0
PF15663	Zinc-finger containing family	1	1				0	1	0	0	0	0	0	0	0	0	0	0
PF04379	ApaG domain	1	1				0	1	0	0	0	0	0	0	0	0	0	0
PF00622	SPRY domain	1	1				0	1	0	0	0	0	0	0	0	0	0	0
PF02668	Taurine catabolism dioxygenase TauD, TfdA family	1	1				0	1	0	0	0	0	0	0	0	0	0	0
PF03372	Endonuclease/Exonuclease/phosphatase family	1	1				0	1	0	0	0	0	0	0	0	0	0	0
PF00698	Acyl transferase domain	1	1				0	1	0	0	0	0	0	0	0	0	0	0
PF07970	Endoplasmic reticulum vesicle transporter	1	1				0	0	1	0	0	0	0	0	0	0	0	0
PF07969	Amidohydrolase family	1	1				0	0	1	0	0	0	0	0	0	0	0	0
PF10225	NEMP family	1	1				0	0	1	0	0	0	0	0	0	0	0	0
PF01753	MYND finger	1	1				0	0	1	0	0	0	0	0	0	0	0	0
PF03024	Folate receptor family	1	1				0	0	1	0	0	0	0	0	0	0	0	0
PF03114	BAR domain	1	1				0	0	1	0	0	0	0	0	0	0	0	0
PF00295	Glycosyl hydrolases family 28	1	1				0	0	1	0	0	0	0	0	0	0	0	0
PF13850	Endoplasmic Reticulum-Golgi Intermediate Compartment (ERGIC)	1	1				0	0	1	0	0	0	0	0	0	0	0	0
PF09451	Autophagy-related protein 27	1	1				0	0	1	0	0	0	0	0	0	0	0	0
PF17048	Neutral/alkaline non-lysosomal ceramidase, C-terminal	1	1				0	0	1	0	0	0	0	0	0	0	0	0
PF04734	Neutral/alkaline non-lysosomal ceramidase, N-terminal	1	1				0	0	1	0	0	0	0	0	0	0	0	0
PF01569	PAP2 superfamily	1	1				0	0	1	0	0	0	0	0	0	0	0	0
PF13439	Glycosyltransferase Family 4	1	1				0	0	0	1	0	0	0	0	0	0	0	0
PF02140	Galactose binding lectin domain	1	1				0	0	0	1	0	0	0	0	0	0	0	0
PF05498	Rapid ALkalinization Factor (RALF)	1	1				0	0	0	1	0	0	0	0	0	0	0	0
PF03104	DNA polymerase family B, exonuclease domain	1	1				0	0	0	1	0	0	0	0	0	0	0	0
PF08490	Domain of unknown function (DUF1744)	1	1				0	0	0	1	0	0	0	0	0	0	0	0
PF00136	DNA polymerase family B	1	1				0	0	0	1	0	0	0	0	0	0	0	0
PF01301	Glycosyl hydrolases family 35	1	1				0	0	0	1	0	0	0	0	0	0	0	0
PF01925	Sulfite exporter TauE/SafE	1	1				0	0	0	0	1	0	0	0	0	0	0	0
PF04718	Mitochondrial ATP synthase g subunit	1	1				0	0	0	0	1	0	0	0	0	0	0	0
PF12848	ABC transporter	1	1				0	0	0	0	1	0	0	0	0	0	0	0
PF05529	B-cell receptor-associated protein 31-like	1	1				0	0	0	0	1	0	0	0	0	0	0	0
PF00588	SpoU rRNA Methylase family	1	1				0	0	0	0	0	1	0	0	0	0	0	0
PF01823	MAC/Perforin domain	1	1				0	0	0	0	0	1	0	0	0	0	0	0
PF12110	Nuclear protein 96	1	1				0	0	0	0	0	1	0	0	0	0	0	0
PF00881	Nitroreductase family	1	1				0	0	0	0	0	1	0	0	0	0	0	0
PF03080	Neprosin	1	1				0	0	0	0	0	1	0	0	0	0	0	0
PF07884	Vitamin K epoxide reductase family	1	1				0	0	0	0	0	1	0	0	0	0	0	0
PF00930	Dipeptidyl peptidase IV (DPP IV) N-terminal region	1	1				0	0	0	0	0	1	0	0	0	0	0	0
PF00023	Ankyrin repeat	1	1				0	0	0	0	0	1	0	0	0	0	0	0
PF01196	Ribosomal protein L17	1	1				0	0	0	0	0	1	0	0	0	0	0	0
PF09429	WW domain binding protein 11	1	1				0	0	0	0	0	1	0	0	0	0	0	0
PF01699	Sodium/calcium exchanger protein	1	1				0	0	0	0	0	1	0	0	0	0	0	0
PF15916	Domain of unknown function (DUF4743)	1	1				0	0	0	0	0	1	0	0	0	0	0	0
PF04231	Endonuclease I	1	1				0	0	0	0	0	1	0	0	0	0	0	0
PF13401	AAA domain	1	1				0	0	0	0	0	1	0	0	0	0	0	0
PF06228	Haem utilisation ChuX/HutX	1	1				0	0	0	0	0	1	0	0	0	0	0	0
PF13738	Pyridine nucleotide-disulphide oxidoreductase	1	1				0	0	0	0	0	1	0	0	0	0	0	0
PF00839	Cysteine rich repeat	1	1				0	0	0	0	0	1	0	0	0	0	0	0
PF01987	Mitochondrial biogenesis AIM24	1	1				0	0	0	0	0	1	0	0	0	0	0	0
PF04863	Alliinase EGF-like domain	1	1				0	0	0	0	0	1	0	0	0	0	0	0
PF16974	High-affinity nitrate transporter accessory	1	1				0	0	0	0	0	1	0	0	0	0	0	0
PF06246	Isy1-like splicing family	1	1				0	0	0	0	0	1	0	0	0	0	0	0
PF07744	SPOC domain	1	1				0	0	0	0	0	1	0	0	0	0	0	0
PF00436	Single-strand binding protein family	1	1				0	0	0	0	0	1	0	0	0	0	0	0
PF11331	Probable zinc-ribbon domain	1	1				0	0	0	0	0	1	0	0	0	0	0	0
PF16870	2-oxoglutarate dehydrogenase C-terminal	1	1				0	0	0	0	0	1	0	0	0	0	0	0
PF14806	Coatomer beta subunit appendage platform	1	1				0	0	0	0	0	1	0	0	0	0	0	0
PF06405	Red chlorophyll catabolite reductase (RCC reductase)	1	1				0	0	0	0	0	1	0	0	0	0	0	0
PF04909	Amidohydrolase	1	1				0	0	0	0	0	1	0	0	0	0	0	0
PF12464	Maltose acetyltransferase	1	1				0	0	0	0	0	1	0	0	0	0	0	0
PF11909	NADH-quinone oxidoreductase cyanobacterial subunit N	1	1				0	0	0	0	0	1	0	0	0	0	0	0
PF02733	Dak1 domain	1	1				0	0	0	0	0	1	0	0	0	0	0	0
PF03318	Clostridium epsilon toxin ETX/Bacillus mosquitocidal toxin MTX2	1	1				0	0	0	0	0	1	0	0	0	0	0	0
PF09745	Coiled-coil domain-containing protein 55 (DUF2040)	1	1				0	0	0	0	0	1	0	0	0	0	0	0
PF04733	Coatomer epsilon subunit	1	1				0	0	0	0	0	1	0	0	0	0	0	0
PF07521	Zn-dependent metallo-hydrolase RNA specificity domain	1	1				0	0	0	0	0	1	0	0	0	0	0	0
PF06697	Protein of unknown function (DUF1191)	1	1				0	0	0	0	0	1	0	0	0	0	0	0
PF12766	Pyridoxamine 5'-phosphate oxidase	1	1				0	0	0	0	0	1	0	0	0	0	0	0
PF12327	FtsZ family, C-terminal domain	1	1				0	0	0	0	0	1	0	0	0	0	0	0
PF02734	DAK2 domain	1	1				0	0	0	0	0	1	0	0	0	0	0	0
PF12874	Zinc-finger of C2H2 type	1	1				0	0	0	0	0	1	0	0	0	0	0	0
PF09079	CDC6, C terminal winged helix domain	1	1				0	0	0	0	0	1	0	0	0	0	0	0
PF02374	Anion-transporting ATPase	1	1				0	0	0	0	0	1	0	0	0	0	0	0
PF05577	Serine carboxypeptidase S28	1	1				0	0	0	0	0	1	0	0	0	0	0	0
PF07223	UBA-like domain (DUF1421)	1	1				0	0	0	0	0	1	0	0	0	0	0	0
PF00651	BTB/POZ domain	1	1				0	0	0	0	0	1	0	0	0	0	0	0
PF05142	Domain of unknown function (DUF702)	1	1				0	0	0	0	0	1	0	0	0	0	0	0
PF00933	Glycosyl hydrolase family 3 N terminal domain	1	1				0	0	0	0	0	1	0	0	0	0	0	0
PF04864	Allinase	1	1				0	0	0	0	0	1	0	0	0	0	0	0
PF13442	Cytochrome C oxidase, cbb3-type, subunit III	1	1				0	0	0	0	0	1	0	0	0	0	0	0
PF11160	Protein of unknown function (DUF2945)	1	1				0	0	0	0	0	1	0	0	0	0	0	0
PF00035	Double-stranded RNA binding motif	1	1				0	0	0	0	0	1	0	0	0	0	0	0
PF01764	Lipase (class 3)	1	1				0	0	0	0	0	1	0	0	0	0	0	0
PF01915	Glycosyl hydrolase family 3 C-terminal domain	1	1				0	0	0	0	0	1	0	0	0	0	0	0
PF01592	NifU-like N terminal domain	1	1				0	0	0	0	0	1	0	0	0	0	0	0
PF12706	Beta-lactamase superfamily domain	1	1				0	0	0	0	0	1	0	0	0	0	0	0
PF16078	2-oxoglutarate dehydrogenase N-terminus	1	1				0	0	0	0	0	1	0	0	0	0	0	0
PF14365	Neprosin activation peptide	1	1				0	0	0	0	0	1	0	0	0	0	0	0
PF07718	Coatomer beta C-terminal region	1	1				0	0	0	0	0	1	0	0	0	0	0	0
PF02666	Phosphatidylserine decarboxylase	1	1				0	0	0	0	0	1	0	0	0	0	0	0
PF09265	Cytokinin dehydrogenase 1, FAD and cytokinin binding	1	1				0	0	0	0	0	1	0	0	0	0	0	0
PF03767	HAD superfamily, subfamily IIIB (Acid phosphatase)	1	1				0	0	0	0	0	1	0	0	0	0	0	0
PF12222	Peptide N-acetyl-beta-D-glucosaminyl asparaginase amidase A	1	1				0	0	0	0	0	1	0	0	0	0	0	0
PF11347	Protein of unknown function (DUF3148)	1	1				0	0	0	0	0	1	0	0	0	0	0	0
PF08450	SMP-30/Gluconolaconase/LRE-like region	1	1				0	0	0	0	0	1	0	0	0	0	0	0
PF00194	Eukaryotic-type carbonic anhydrase	1	1				0	0	0	0	0	1	0	0	0	0	0	0
PF08790	LYAR-type C2HC zinc finger	1	1				0	0	0	0	0	1	0	0	0	0	0	0
PF13185	GAF domain	1	1				0	0	0	0	0	1	0	0	0	0	0	0
PF01779	Ribosomal L29e protein family	1	1				0	0	0	0	0	0	1	0	0	0	0	0
PF12799	Leucine Rich repeats (2 copies)	1	1				0	0	0	0	0	0	1	0	0	0	0	0
PF04937	Protein of unknown function (DUF 659)	1	1				0	0	0	0	0	0	1	0	0	0	0	0
PF07885	Ion channel	1	1				0	0	0	0	0	0	1	0	0	0	0	0
PF00188	Cysteine-rich secretory protein family	1	1				0	0	0	0	0	0	1	0	0	0	0	0
PF03791	KNOX2 domain	1	1				0	0	0	0	0	0	1	0	0	0	0	0
PF05057	Putative serine esterase (DUF676)	1	1				0	0	0	0	0	0	1	0	0	0	0	0
PF03790	KNOX1 domain	1	1				0	0	0	0	0	0	1	0	0	0	0	0
PF00116	Cytochrome C oxidase subunit II, periplasmic domain	1	1				0	0	0	0	0	0	1	0	0	0	0	0
PF02790	Cytochrome C oxidase subunit II, transmembrane domain	1	1				0	0	0	0	0	0	1	0	0	0	0	0
PF03619	Organic solute transporter Ostalpha	1	1				0	0	0	0	0	0	1	0	0	0	0	0
PF04674	Phosphate-induced protein 1 conserved region	1	1				0	0	0	0	0	0	1	0	0	0	0	0
PF05920	Homeobox KN domain	1	1				0	0	0	0	0	0	1	0	0	0	0	0
PF03789	ELK domain	1	1				0	0	0	0	0	0	1	0	0	0	0	0
PF06888	Putative Phosphatase	1	1				0	0	0	0	0	0	0	1	0	0	0	0
PF12738	twin BRCT domain	1	1				0	0	0	0	0	0	0	1	0	0	0	0
PF13923	Zinc finger, C3HC4 type (RING finger)	1	1				0	0	0	0	0	0	0	1	0	0	0	0
PF08785	Ku C terminal domain like	1	1				0	0	0	0	0	0	0	1	0	0	0	0
PF13961	Domain of unknown function (DUF4219)	1	1				0	0	0	0	0	0	0	1	0	0	0	0
PF07896	Protein of unknown function (DUF1674)	1	1				0	0	0	0	0	0	0	1	0	0	0	0
PF12569	NMDA receptor-regulated protein 1	1	1				0	0	0	0	0	0	0	1	0	0	0	0
PF16656	Purple acid Phosphatase, N-terminal domain	1	1				0	0	0	0	0	0	0	1	0	0	0	0
PF0052	0	1	1				0	0	0	0	0	0	0	1	0	0	0	0
PF04560	RNA polymerase Rpb2, domain 7	1	1				0	0	0	0	0	0	0	1	0	0	0	0
PF01167	Tub family	1	1				0	0	0	0	0	0	0	1	0	0	0	0
PF03081	Exo70 exocyst complex subunit	1	1				0	0	0	0	0	0	0	1	0	0	0	0
PF03730	Ku70/Ku80 C-terminal arm	1	1				0	0	0	0	0	0	0	1	0	0	0	0
PF03126	Plus-3 domain	1	1				0	0	0	0	0	0	0	1	0	0	0	0
PF12251	snRNA-activating protein of 50kDa MW C terminal	1	1				0	0	0	0	0	0	0	1	0	0	0	0
PF06920	Dock homology region 2	1	1				0	0	0	0	0	0	0	1	0	0	0	0
PF05623	Protein of unknown function (DUF789)	1	1				0	0	0	0	0	0	0	1	0	0	0	0
PF00743	Flavin-binding monooxygenase-like	1	1				0	0	0	0	0	0	0	1	0	0	0	0
PF13662	Toprim domain	1	1				0	0	0	0	0	0	0	1	0	0	0	0
PF04434	SWIM zinc finger	1	1				0	0	0	0	0	0	0	1	0	0	0	0
PF00218	Indole-3-glycerol phosphate synthase	1	1				0	0	0	0	0	0	0	1	0	0	0	0
PF00562	RNA polymerase Rpb2, domain 6	1	1				0	0	0	0	0	0	0	1	0	0	0	0
PF01124	MAPEG family	1	1				0	0	0	0	0	0	0	1	0	0	0	0
PF12776	Myb/SANT-like DNA-binding domain	1	1				0	0	0	0	0	0	0	1	0	0	0	0
PF01107	Viral movement protein (MP)	1	1				0	0	0	0	0	0	0	1	0	0	0	0
PF12937	F-box-like	1	1				0	0	0	0	0	0	0	1	0	0	0	0
PF14383	DUF761-associated sequence motif	1	1				0	0	0	0	0	0	0	1	0	0	0	0
PF16746	BAR domain of APPL family	1	1				0	0	0	0	0	0	0	1	0	0	0	0
PF04607	Region found in RelA / SpoT proteins	1	1				0	0	0	0	0	0	0	1	0	0	0	0
PF02493	MORN repeat	1	1				0	0	0	0	0	0	0	1	0	0	0	0
PF04563	RNA polymerase beta subunit	1	1				0	0	0	0	0	0	0	1	0	0	0	0
PF01204	Trehalase	1	1				0	0	0	0	0	0	0	1	0	0	0	0
PF05699	hAT family C-terminal dimerisation region	1	1				0	0	0	0	0	0	0	1	0	0	0	0
PF01259	SAICAR synthetase	1	1				0	0	0	0	0	0	0	1	0	0	0	0
PF13328	HD domain	1	1				0	0	0	0	0	0	0	1	0	0	0	0
PF13917	Zinc knuckle	1	1				0	0	0	0	0	0	0	1	0	0	0	0
PF07762	Protein of unknown function (DUF1618)	1	1				0	0	0	0	0	0	0	1	0	0	0	0
PF10175	M-phase phosphoprotein 6	1	1				0	0	0	0	0	0	0	1	0	0	0	0
PF03108	MuDR family transposase	1	1				0	0	0	0	0	0	0	1	0	0	0	0
PF08159	NUC153 domain	1	1				0	0	0	0	0	0	0	1	0	0	0	0
PF07816	Protein of unknown function (DUF1645)	1	1				0	0	0	0	0	0	0	1	0	0	0	0
PF12171	Zinc-finger double-stranded RNA-binding	1	1				0	0	0	0	0	0	0	1	0	0	0	0
PF14309	Domain of unknown function (DUF4378)	1	1				0	0	0	0	0	0	0	1	0	0	0	0
PF04851	Type III restriction enzyme, res subunit	1	1				0	0	0	0	0	0	0	1	0	0	0	0
PF03731	Ku70/Ku80 N-terminal alpha/beta domain	1	1				0	0	0	0	0	0	0	1	0	0	0	0
PF02806	Alpha amylase, C-terminal all-beta domain	1	1				0	0	0	0	0	0	0	1	0	0	0	0
PF13963	Transposase-associated domain	1	1				0	0	0	0	0	0	0	1	0	0	0	0
PF02214	BTB/POZ domain	1	1				0	0	0	0	0	0	0	1	0	0	0	0
PF08030	Ferric reductase NAD binding domain	1	1				0	0	0	0	0	0	0	1	0	0	0	0
PF01274	Malate synthase	1	1				0	0	0	0	0	0	0	1	0	0	0	0
PF08022	FAD-binding domain	1	1				0	0	0	0	0	0	0	1	0	0	0	0
PF03031	NLI interacting factor-like phosphatase	1	1				0	0	0	0	0	0	0	1	0	0	0	0
PF11835	Domain of unknown function (DUF3355)	1	1				0	0	0	0	0	0	0	1	0	0	0	0
PF00433	Protein kinase C terminal domain	1	1				0	0	0	0	0	0	0	1	0	0	0	0
PF01794	Ferric reductase like transmembrane component	1	1				0	0	0	0	0	0	0	1	0	0	0	0
PF10551	MULE transposase domain	1	1				0	0	0	0	0	0	0	1	0	0	0	0
PF03151	Triose-phosphate Transporter family	1	1				0	0	0	0	0	0	0	1	0	0	0	0
PF04048	Sec8 exocyst complex component specific domain	1	1				0	0	0	0	0	0	0	1	0	0	0	0
PF02992	Transposase family tnp2	1	1				0	0	0	0	0	0	0	1	0	0	0	0
PF00396	Granulin	1	1				0	0	0	0	0	0	0	1	0	0	0	0
PF02181	Formin Homology 2 Domain	1	1				0	0	0	0	0	0	0	1	0	0	0	0
PF02519	Auxin responsive protein	1	1				0	0	0	0	0	0	0	1	0	0	0	0
PF00477	Small hydrophilic plant seed protein	1	1				0	0	0	0	0	0	0	1	0	0	0	0
PF04195	Putative gypsy type transposon	1	1				0	0	0	0	0	0	0	1	0	0	0	0
PF14008	Iron/zinc purple acid phosphatase-like protein C	1	1				0	0	0	0	0	0	0	1	0	0	0	0
PF02390	Putative methyltransferase	1	1				0	0	0	0	0	0	0	1	0	0	0	0
PF03004	Plant transposase (Ptta/En/Spm family)	1	1				0	0	0	0	0	0	0	1	0	0	0	0
PF14569	Zinc-binding RING-finger	1	1				0	0	0	0	0	0	0	1	0	0	0	0
PF12174	RCD1-SRO-TAF4 (RST) plant domain	1	1				0	0	0	0	0	0	0	1	0	0	0	0
PF00512	His Kinase A (phospho-acceptor) domain	1	1				0	0	0	0	0	0	0	1	0	0	0	0
PF13962	Domain of unknown function	1	1				0	0	0	0	0	0	0	1	0	0	0	0
PF00060	Ligand-gated ion channel	1	1				0	0	0	0	0	0	0	1	0	0	0	0
PF01094	Receptor family ligand binding region	1	1				0	0	0	0	0	0	0	1	0	0	0	0
PF00497	Bacterial extracellular solute-binding proteins, family 3	1	1				0	0	0	0	0	0	0	1	0	0	0	0
PF08700	Vps51/Vps67	1	1				0	0	0	0	0	0	0	1	0	0	0	0
PF14291	Domain of unknown function (DUF4371)	1	1				0	0	0	0	0	0	0	1	0	0	0	0
PF04565	RNA polymerase Rpb2, domain 3	1	1				0	0	0	0	0	0	0	1	0	0	0	0
PF03796	DnaB-like helicase C terminal domain	1	1				0	0	0	0	0	0	0	1	0	0	0	0
PF03101	FAR1 DNA-binding domain	1	1				0	0	0	0	0	0	0	1	0	0	0	0
PF04561	RNA polymerase Rpb2, domain 2	1	1				0	0	0	0	0	0	0	1	0	0	0	0
PF03924	CHASE domain	1	1				0	0	0	0	0	0	0	1	0	0	0	0
PF01504	Phosphatidylinositol-4-phosphate 5-Kinase	1	1				0	0	0	0	0	0	0	1	0	0	0	0
PF12620	Protein of unknown function (DUF3778)	1	1				0	0	0	0	0	0	0	1	0	0	0	0
PF08414	Respiratory burst NADPH oxidase	1	1				0	0	0	0	0	0	0	1	0	0	0	0
PF01933	Uncharacterised protein family UPF0052	1	1				0	0	0	0	0	0	0	1	0	0	0	0
PF02922	Carbohydrate-binding module 48 (Isoamylase N-terminal domain)	1	1				0	0	0	0	0	0	0	1	0	0	0	0
PF08137	DVL family	1	1				0	0	0	0	0	0	0	1	0	0	0	0
PF02735	Ku70/Ku80 beta-barrel domain	1	1				0	0	0	0	0	0	0	1	0	0	0	0
PF07304	Steroid receptor RNA activator (SRA1)	1	1				0	0	0	0	0	0	0	1	0	0	0	0
PF06882	Protein of unknown function (DUF1263)	1	1				0	0	0	0	0	0	0	1	0	0	0	0
PF14901	Cleavage inducing molecular chaperone	1	1				0	0	0	0	0	0	0	0	1	0	0	0
PF08392	FAE1/Type III polyketide synthase-like protein	1	1				0	0	0	0	0	0	0	0	1	0	0	0
PF08541	3-Oxoacyl-[acyl-carrier-protein (ACP)] synthase III C terminal	1	1				0	0	0	0	0	0	0	0	1	0	0	0
PF05804	Kinesin-associated protein (KAP)	1	1				0	0	0	0	0	0	0	0	1	0	0	0
PF04129	Vps52 / Sac2 family	1	1				0	0	0	0	0	0	0	0	1	0	0	0
PF02891	MIZ/SP-RING zinc finger	1	1				0	0	0	0	0	0	0	0	1	0	0	0
PF00652	Ricin-type beta-trefoil lectin domain	1	1				0	0	0	0	0	0	0	0	1	0	0	0
PF04564	U-box domain	1	1				0	0	0	0	0	0	0	0	1	0	0	0
PF09325	Vps5 C terminal like	1	1				0	0	0	0	0	0	0	0	0	1	0	0
PF01487	Type I 3-dehydroquinase	1	1				0	0	0	0	0	0	0	0	0	1	0	0
PF02271	Ubiquinol-cytochrome C reductase complex 14kD subunit	1	1				0	0	0	0	0	0	0	0	0	1	0	0
PF08501	Shikimate dehydrogenase substrate binding domain	1	1				0	0	0	0	0	0	0	0	0	1	0	0
PF03959	Serine hydrolase (FSH1)	1	1				0	0	0	0	0	0	0	0	0	1	0	0
PF00787	PX domain	1	1				0	0	0	0	0	0	0	0	0	1	0	0
PF02134	Repeat in ubiquitin-activating (UBA) protein	1	1				0	0	0	0	0	0	0	0	0	1	0	0
PF01488	Shikimate / quinate 5-dehydrogenase	1	1				0	0	0	0	0	0	0	0	0	1	0	0
PF00892	EamA-like transporter family	1	1				0	0	0	0	0	0	0	0	0	1	0	0
PF11891	Protein RETICULATA-related	1	1				0	0	0	0	0	0	0	0	0	1	0	0
PF04689	DNA binding protein S1FA	1	1				0	0	0	0	0	0	0	0	0	1	0	0
PF07228	Stage II sporulation protein E (SpoIIE)	1	1				0	0	0	0	0	0	0	0	0	1	0	0
PF01694	Rhomboid family	1	1				0	0	0	0	0	0	0	0	0	1	0	0

## Sheet: Table A2-IPR
Table 1A - IPR domains
This is the inventory of the IPR domains predicted in the proteins presumed to be contaminants in plant cell wall proteomes.					Number of domain occurrence
Pfam domain	annotation	number of domain occurrence			Arabidopsis thaliana	Brachypodium distachyon	Camellia sinensis	Gossypium hirsutum	Linum usitatissimum	Marchantia polymorpha	Medicago sativa	Oryza sativa	Populus spp	Saccharum officinarum	Solanum lycopersicum	Solanum tuberosum
IPR016040	NAD(P)-binding domain	311			90	56	0	8	3	33	9	16	26	37	17	16
IPR012336	Thioredoxin-like fold	245			64	53	2	6	7	35	11	15	5	26	12	9
IPR027417	P-loop containing nucleoside triphosphate hydrolase	211			57	44	0	2	7	24	7	21	6	24	12	7
IPR012677	Nucleotide-binding alpha-beta plait domain superfamily	197			55	62	0	0	1	30	14	7	1	14	6	7
IPR000504	RNA recognition motif domain	175			48	57	0	0	1	28	13	6	1	9	6	6
IPR013766	Thioredoxin domain	159			36	34	6	5	7	25	8	8	4	13	7	6
IPR013785	Aldolase-type TIM barrel	116			30	22	0	4	0	14	5	6	9	13	4	9
IPR017937	Thioredoxin, conserved site	94			22	19	0	4	6	12	7	6	2	10	4	2
IPR012340	Nucleic acid-binding, OB-fold	91			31	28	0	0	0	16	2	2	0	7	2	3
IPR009072	Histone-fold	85			23	23	0	0	0	4	5	1	0	26	2	1
IPR015424	Pyridoxal phosphate-dependent transferase	78			22	14	0	3	0	13	2	2	4	8	3	7
IPR015421	Pyridoxal phosphate-dependent transferase, major domain	78			22	14	0	3	0	13	2	2	4	8	3	7
IPR029071	Ubiquitin-like domain superfamily	77			18	21	0	0	0	8	0	4	0	21	4	1
IPR000626	Ubiquitin domain	73			16	18	0	0	0	7	1	3	0	25	2	1
IPR011991	ArsR-like helix-turn-helix domain	70			24	16	0	0	1	7	2	2	3	9	2	4
IPR029055	Nucleophile aminohydrolases, N-terminal	68			24	13	0	3	0	7	2	3	0	3	8	5
IPR011992	EF-hand domain pair	67			18	18	0	2	0	12	6	3	0	5	1	2
IPR002048	EF-hand domain	66			17	18	0	2	0	12	6	3	0	5	1	2
IPR013126	Heat shock protein 70 family	66			9	15	0	3	4	5	4	5	3	9	5	4
IPR005746	Thioredoxin	65			19	18	0	1	0	12	6	2	1	2	1	3
IPR018181	Heat shock protein 70, conserved site	65			9	14	1	3	4	4	4	5	3	9	5	4
IPR010987	Glutathione S-transferase, C-terminal-like	64			17	13	0	1	0	5	2	4	1	13	5	3
IPR029047	Heat shock protein 70kD, peptide-binding domain superfamily	62			9	14	1	3	4	5	0	5	3	9	5	4
IPR007125	Histone H2A/H2B/H3	61			15	13	0	0	0	3	5	0	0	22	2	1
IPR029048	Heat shock protein 70kD, C-terminal domain superfamily	61			9	13	1	3	4	5	0	5	3	9	5	4
IPR011990	Tetratricopeptide-like helical domain superfamily	59			13	18	0	0	0	10	1	7	3	4	0	3
IPR015422	Pyridoxal phosphate-dependent transferase domain 1	57			18	10	0	3	0	9	1	1	1	5	3	6
IPR010920	LSM domain superfamily	56			19	17	0	0	0	11	1	0	0	4	1	3
IPR011032	GroES-like superfamily	55			15	11	0	1	0	8	3	2	3	5	5	2
IPR018247	EF-Hand 1, calcium-binding site	55			14	15	0	2	0	9	5	3	0	5	1	1
IPR009000	Translation protein, beta-barrel domain superfamily	54			13	14	0	0	0	9	2	2	0	10	2	2
IPR005225	Small GTP-binding protein domain	54			18	13	0	1	6	6	1	2	1	4	1	1
IPR023753	FAD/NAD(P)-binding domain	54			17	11	0	2	0	6	2	2	1	7	3	3
IPR001163	LSM domain, eukaryotic/archaea-type	53			18	16	0	0	0	11	1	0	0	3	1	3
IPR003593	AAA+ ATPase domain	51			13	12	0	0	1	4	2	5	4	6	4	0
IPR029063	S-adenosyl-L-methionine-dependent methyltransferase	51			22	15	0	0	0	6	0	2	2	4	0	0
IPR016024	Armadillo-type fold	50			19	12	1	0	0	6	0	6	2	3	1	0
IPR022383	Lactate/malate dehydrogenase, C-terminal	49			9	7	0	2	0	6	2	4	6	6	2	5
IPR001236	Lactate/malate dehydrogenase, N-terminal	49			9	7	0	2	0	6	2	4	6	6	2	5
IPR015955	Lactate dehydrogenase/glycoside hydrolase, family 4, C-terminal	49			9	7	0	2	0	6	2	4	6	6	2	5
IPR008991	Translation protein SH3-like domain superfamily	48			17	12	0	0	0	10	2	0	0	5	2	0
IPR020568	Ribosomal protein S5 domain 2-type fold	47			13	12	0	0	2	5	1	1	0	12	1	0
IPR004045	Glutathione S-transferase, N-terminal	47			13	8	0	1	0	4	2	4	1	10	3	1
IPR005788	Disulphide isomerase	47			6	5	6	4	6	4	3	3	1	6	3	0
IPR001353	Proteasome, subunit alpha/beta	47			15	7	0	4	0	4	4	2	0	2	8	1
IPR020829	Glyceraldehyde 3-phosphate dehydrogenase, catalytic domain	46			6	6	1	2	0	4	3	3	3	9	4	5
IPR001252	Malate dehydrogenase, active site	45			8	6	0	2	0	5	2	4	6	6	2	4
IPR020828	Glyceraldehyde 3-phosphate dehydrogenase, NAD(P) binding domain	45			6	6	0	2	0	4	3	3	3	9	4	5
IPR020831	Glyceraldehyde/Erythrose phosphate dehydrogenase family	45			6	6	0	2	0	4	3	3	3	9	4	5
IPR029058	Alpha/Beta hydrolase fold	45			15	8	1	1	0	10	0	2	1	3	1	3
IPR006424	Glyceraldehyde-3-phosphate dehydrogenase, type I	44			6	6	0	2	0	4	3	3	2	9	4	5
IPR020830	Glyceraldehyde 3-phosphate dehydrogenase, active site	44			6	5	0	2	0	4	3	3	3	9	4	5
IPR001557	L-lactate/malate dehydrogenase	43			8	6	0	2	0	5	2	3	4	6	2	5
IPR014722	Ribosomal protein L2, domain 2	43			15	10	0	0	0	8	4	0	0	4	2	0
IPR029044	Nucleotide-diphospho-sugar transferases	43			15	9	0	1	0	3	0	7	2	3	1	2
IPR002130	Cyclophilin-type peptidyl-prolyl cis-trans isomerase domain	42			12	8	0	0	0	4	1	1	3	7	3	3
IPR024936	Cyclophilin-type peptidyl-prolyl cis-trans isomerase	42			12	8	0	0	0	4	1	1	3	7	3	3
IPR029000	Cyclophilin-like domain superfamily	41			12	8	0	0	0	4	0	1	3	7	3	3
IPR013026	Tetratricopeptide repeat-containing domain	41			10	14	0	0	0	8	1	2	1	2	0	3
IPR019956	Ubiquitin	40			7	7	0	0	0	4	1	2	0	19	0	0
IPR019734	Tetratricopeptide repeat	40			10	15	0	0	0	8	0	2	1	2	0	2
IPR000795	Transcription factor, GTP-binding domain	39			9	10	0	0	0	5	1	2	0	8	2	2
IPR008927	6-phosphogluconate dehydrogenase-like, C-terminal domain superfamily	39			13	4	0	0	2	6	0	1	2	9	1	1
IPR002423	Chaperonin Cpn60/TCP-1 family	39			14	8	1	0	0	4	0	5	0	4	1	2
IPR027413	GroEL-like equatorial domain superfamily	39			14	8	1	0	0	4	0	5	0	4	1	2
IPR019954	Ubiquitin conserved site	38			6	6	0	0	0	4	1	2	0	19	0	0
IPR004161	Translation elongation factor EFTu-like, domain 2	38			8	10	0	0	0	5	1	2	0	8	2	2
IPR027409	GroEL-like apical domain superfamily	38			14	8	0	0	0	4	0	5	0	4	1	2
IPR001179	FKBP-type peptidyl-prolyl cis-trans isomerase domain	38			9	15	0	0	2	8	0	0	0	2	0	2
IPR002085	Alcohol dehydrogenase superfamily, zinc-type	37			12	6	0	1	0	5	3	1	3	2	3	1
IPR000194	ATPase, F1/V1/A1 complex, alpha/beta subunit, nucleotide-binding domain	36			6	6	0	0	0	3	4	1	2	7	5	2
IPR008978	HSP20-like chaperone	36			7	19	0	0	0	4	0	0	2	1	3	0
IPR016123	Mog1/PsbP, alpha/beta/alpha sandwich	36			9	11	0	0	0	10	1	0	0	2	1	2
IPR023566	Peptidyl-prolyl cis-trans isomerase, FKBP-type	36			8	15	0	0	2	7	0	0	0	2	0	2
IPR000008	C2 domain	36			14	8	0	0	0	6	1	3	0	4	0	0
IPR002683	PsbP, C-terminal	36			9	11	0	0	0	10	1	0	0	2	1	2
IPR015943	WD40/YVTN repeat-like-containing domain superfamily	35			12	10	0	0	0	8	0	2	0	0	1	2
IPR013320	Concanavalin A-like lectin/glucanase domain superfamily	35			9	4	0	3	4	3	1	2	0	3	3	3
IPR023214	HAD superfamily	35			6	16	0	1	0	4	0	5	0	2	0	1
IPR016161	Aldehyde/histidinol dehydrogenase	33			9	8	0	0	1	7	0	2	0	3	1	2
IPR004100	ATPase, F1/V1/A1 complex, alpha/beta subunit, N-terminal domain	33			6	6	0	0	0	2	4	1	2	7	5	0
IPR011009	Protein kinase-like domain superfamily	33			8	6	0	0	0	2	2	10	0	2	3	0
IPR014729	Rossmann-like alpha/beta/alpha sandwich fold	33			16	11	0	0	0	4	0	0	0	1	0	1
IPR000741	Fructose-bisphosphate aldolase, class-I	32			6	4	0	1	0	3	2	3	2	5	2	4
IPR010097	Malate dehydrogenase, type 1	32			5	5	0	2	0	3	2	2	3	5	1	4
IPR020003	ATPase, alpha/beta subunit, nucleotide-binding domain, active site	32			6	5	0	0	0	3	2	0	2	7	5	2
IPR013154	Alcohol dehydrogenase, N-terminal	32			11	4	0	1	0	5	2	1	3	1	3	1
IPR032675	Leucine-rich repeat domain superfamily	32			11	3	2	0	0	4	0	7	1	1	2	1
IPR004839	Aminotransferase, class I/classII	31			10	7	0	1	0	4	1	1	2	3	0	2
IPR000719	Protein kinase domain	31			7	5	0	0	0	2	2	10	0	2	3	0
IPR004038	Ribosomal protein L7Ae/L30e/S12e/Gadd45	31			10	8	0	0	0	5	1	1	0	5	1	0
IPR023393	START-like domain superfamily	31			11	4	0	0	0	3	3	1	0	1	6	2
IPR029061	Thiamin diphosphate-binding fold	31			10	4	0	0	0	4	0	3	0	4	4	2
IPR003959	ATPase, AAA-type, core	31			10	8	0	0	0	3	0	4	2	3	1	0
IPR014721	Ribosomal protein S5 domain 2-type fold, subgroup	31			10	8	0	0	0	3	1	1	0	8	0	0
IPR020892	Cyclophilin-type peptidyl-prolyl cis-trans isomerase, conserved site	30			8	3	0	0	0	2	1	1	3	7	3	2
IPR002347	Short-chain dehydrogenase/reductase SDR	30			13	7	0	0	0	3	0	0	3	1	2	1
IPR020843	Polyketide synthase, enoylreductase domain	30			10	6	0	1	0	5	1	1	1	2	2	1
IPR016162	Aldehyde dehydrogenase, N-terminal	30			8	7	0	0	1	6	0	2	0	3	1	2
IPR029064	50S ribosomal protein L30e-like	30			10	8	0	0	0	5	0	1	0	5	1	0
IPR015590	Aldehyde dehydrogenase domain	30			8	7	0	0	1	6	0	2	0	3	1	2
IPR016163	Aldehyde dehydrogenase, C-terminal	30			8	7	0	0	1	6	0	2	0	3	1	2
IPR029768	Fructose-bisphosphate aldolase class-I active site	29			6	4	0	1	0	3	1	3	0	5	2	4
IPR004046	Glutathione S-transferase, C-terminal	29			9	5	0	1	0	3	0	2	0	7	2	0
IPR009060	UBA-like superfamily	29			10	10	0	0	0	4	0	0	0	3	2	0
IPR016156	FAD/NAD-linked reductase, dimerisation domain superfamily	29			9	6	0	0	0	3	2	1	0	4	2	2
IPR029045	ClpP/crotonase-like domain superfamily	28			10	10	0	1	0	2	0	3	0	0	0	2
IPR004099	Pyridine nucleotide-disulphide oxidoreductase, dimerisation domain	28			8	6	0	0	0	3	2	1	0	4	2	2
IPR023332	Proteasome alpha-type subunit	28			9	3	0	0	0	3	4	2	0	1	5	1
IPR001878	Zinc finger, CCHC-type	28			5	8	0	0	0	5	0	8	0	1	1	0
IPR005792	Protein disulphide isomerase	28			4	2	6	4	4	1	1	1	1	2	2	0
IPR011332	Zinc-binding ribosomal protein	28			9	8	0	0	0	4	1	0	0	5	1	0
IPR002715	Nascent polypeptide-associated complex NAC domain	28			7	6	0	0	0	2	5	2	0	5	0	1
IPR031157	Tr-type G domain, conserved site	27			5	8	0	0	0	5	0	1	0	5	2	1
IPR008271	Serine/threonine-protein kinase, active site	27			6	5	0	0	0	2	2	7	0	2	3	0
IPR000426	Proteasome alpha-subunit, N-terminal domain	27			9	3	0	0	0	3	4	1	0	1	5	1
IPR017853	Glycoside hydrolase superfamily	26			7	2	2	1	0	4	1	6	0	1	2	0
IPR009001	Translation elongation factor EF1A/initiation factor IF2gamma, C-terminal	26			6	5	0	0	0	5	0	1	0	5	2	2
IPR004360	Glyoxalase/fosfomycin resistance/dioxygenase domain	26			4	8	0	1	0	4	1	2	1	2	1	2
IPR017938	Riboflavin synthase-like beta-barrel	26			6	7	0	0	0	4	2	3	0	2	0	2
IPR013328	6-phosphogluconate dehydrogenase, domain 2	26			10	2	0	0	2	4	0	1	1	4	0	2
IPR029068	Glyoxalase/Bleomycin resistance protein/Dihydroxybiphenyl dioxygenase	26			4	8	0	1	0	5	0	2	1	2	1	2
IPR002119	Histone H2A	26			7	6	0	0	0	0	1	0	0	10	1	1
IPR001844	Chaperonin Cpn60	26			6	5	0	0	0	3	0	5	0	4	1	2
IPR018370	Chaperonin Cpn60, conserved site	26			6	5	0	0	0	3	0	5	0	4	1	2
IPR004160	Translation elongation factor EFTu/EF1A, C-terminal	25			5	5	0	0	0	5	0	1	0	5	2	2
IPR015813	Pyruvate/Phosphoenolpyruvate kinase-like domain superfamily	25			10	4	0	0	0	2	0	1	0	5	0	3
IPR011989	Armadillo-like helical	25			10	7	0	0	0	3	0	3	2	0	0	0
IPR016160	Aldehyde dehydrogenase, cysteine active site	25			7	6	0	0	1	4	0	2	0	3	1	1
IPR013149	Alcohol dehydrogenase, C-terminal	25			10	4	0	1	0	3	2	0	2	2	1	0
IPR017986	WD40-repeat-containing domain	25			8	9	0	0	0	5	0	1	0	0	1	1
IPR029056	Ribokinase-like	25			5	6	0	3	0	2	0	3	2	3	1	0
IPR017927	FAD-binding domain, ferredoxin reductase-type	24			6	6	0	0	0	3	2	3	0	2	0	2
IPR023410	14-3-3 domain	24			9	3	0	1	0	2	0	3	1	3	2	0
IPR000308	14-3-3 protein	24			9	3	0	1	0	2	0	3	1	3	2	0
IPR031107	Small heat shock protein HSP20	24			4	14	0	0	0	0	0	0	2	1	3	0
IPR002068	Alpha crystallin/Hsp20 domain	24			4	14	0	0	0	0	0	0	2	1	3	0
IPR009057	Homeobox-like domain superfamily	24			8	7	1	0	0	3	1	1	0	1	1	1
IPR023409	14-3-3 protein, conserved site	24			9	3	0	1	0	2	0	3	1	3	2	0
IPR002227	Tyrosinase copper-binding domain	24			0	3	0	0	0	11	0	0	0	8	1	1
IPR008922	Uncharacterised domain, di-copper centre	24			0	3	0	0	0	11	0	0	0	8	1	1
IPR000652	Triosephosphate isomerase	23			2	3	0	3	0	2	1	1	5	4	1	1
IPR002173	Carbohydrate/puine kinase, PfkB, conserved site	23			4	5	0	3	0	2	0	3	2	3	1	0
IPR011611	Carbohydrate kinase PfkB	23			4	5	0	3	0	2	0	3	2	3	1	0
IPR022896	Triosephosphate isomerase, bacterial/eukaryotic	23			2	3	0	3	0	2	1	1	5	4	1	1
IPR001433	Oxidoreductase FAD/NAD(P)-binding	23			6	6	0	0	0	3	2	2	0	2	0	2
IPR020810	Enolase, C-terminal TIM barrel domain	23			2	5	0	1	0	3	1	1	3	4	2	1
IPR000425	Major intrinsic protein	23			14	2	0	0	0	2	0	1	0	3	1	0
IPR022357	Major intrinsic protein, conserved site	23			14	2	0	0	0	2	0	1	0	3	1	0
IPR018124	Calreticulin/calnexin, conserved site	23			4	3	3	3	4	2	1	0	0	2	0	1
IPR000941	Enolase	23			2	5	0	1	0	3	1	1	3	4	2	1
IPR000916	Bet v I/Major latex protein	23			8	1	0	0	0	2	3	0	0	1	6	2
IPR029065	Enolase C-terminal domain-like	23			2	5	0	1	0	3	1	1	3	4	2	1
IPR009033	Calreticulin/calnexin, P domain superfamily	23			4	3	3	3	4	2	1	0	0	2	0	1
IPR001296	Glycosyl transferase, family 1	23			2	2	13	1	0	0	0	0	2	3	0	0
IPR001580	Calreticulin/calnexin	23			4	3	3	3	4	2	1	0	0	2	0	1
IPR032454	Histone H2A, C-terminal domain	23			7	5	0	0	0	0	0	0	0	10	1	0
IPR023271	Aquaporin-like	23			14	2	0	0	0	2	0	1	0	3	1	0
IPR020811	Enolase, N-terminal	23			2	5	0	1	0	3	1	1	3	4	2	1
IPR011993	PH-like domain superfamily	23			11	8	0	0	0	2	0	2	0	0	0	0
IPR011053	Single hybrid motif	23			9	5	0	0	0	3	1	2	1	1	0	1
IPR029017	Enolase-like, N-terminal	23			2	5	0	1	0	3	1	1	3	4	2	1
IPR022740	Polyphenol oxidase, C-terminal	23			0	3	0	0	0	10	0	0	0	8	1	1
IPR022739	Polyphenol oxidase, central domain	23			0	3	0	0	0	10	0	0	0	8	1	1
IPR013781	Glycoside hydrolase, catalytic domain	22			8	1	0	1	0	3	0	6	0	1	2	0
IPR020861	Triosephosphate isomerase, active site	22			2	2	0	3	0	2	1	1	5	4	1	1
IPR023213	Chloramphenicol acetyltransferase-like domain superfamily	22			10	3	0	0	0	4	0	2	0	2	1	0
IPR024034	ATPase, F1/V1 complex, beta/alpha subunit, C-terminal	22			3	3	0	0	0	2	1	1	2	6	3	1
IPR006016	UspA	22			10	7	0	0	0	3	0	0	0	1	0	1
IPR001709	Flavoprotein pyridine nucleotide cytochrome reductase	22			6	5	0	0	0	3	2	2	0	2	0	2
IPR020809	Enolase, conserved site	22			2	4	0	1	0	3	1	1	3	4	2	1
IPR017441	Protein kinase, ATP binding site	22			6	4	0	0	0	2	2	4	0	2	2	0
IPR029510	Aldehyde dehydrogenase, glutamic acid active site	22			6	5	0	0	1	5	0	1	0	2	1	1
IPR001680	WD40 repeat	22			6	8	0	0	0	5	0	1	0	0	1	1
IPR032458	Histone H2A conserved site	22			6	5	0	0	0	0	0	0	0	10	1	0
IPR013083	Zinc finger, RING/FYVE/PHD-type	21			6	4	0	0	0	1	0	4	3	1	2	0
IPR000558	Histone H2B	21			5	4	0	0	0	2	1	0	0	8	1	0
IPR000727	Target SNARE coiled-coil homology domain	21			9	5	0	0	0	4	2	0	0	0	1	0
IPR006195	Aminoacyl-tRNA synthetase, class II	21			7	8	0	0	0	2	0	0	1	2	0	1
IPR000772	Ricin B, lectin domain	21			2	6	0	0	0	5	1	2	1	4	0	0
IPR012999	Pyridine nucleotide-disulphide oxidoreductase, class I, active site	21			6	4	0	0	0	3	1	0	0	3	1	3
IPR000089	Biotin/lipoyl attachment	21			9	5	0	0	0	3	0	2	0	1	0	1
IPR024134	Superoxide dismutase (Cu/Zn) / superoxide dismutase copper chaperone	21			4	4	0	0	0	1	2	3	2	3	2	0
IPR014710	RmlC-like jelly roll fold	21			7	6	0	1	0	3	0	0	0	2	1	1
IPR001424	Superoxide dismutase, copper/zinc binding domain	21			4	4	0	0	0	1	2	3	2	3	2	0
IPR000866	Alkyl hydroperoxide reductase subunit C/ Thiol specific antioxidant	21			4	5	0	0	0	3	1	2	0	2	2	2
IPR006015	Universal stress protein A	21			9	7	0	0	0	3	0	0	0	1	0	1
IPR004000	Actin family	20			7	1	0	2	0	3	0	2	2	2	1	0
IPR011051	RmlC-like cupin domain superfamily	20			7	5	0	1	0	3	0	0	0	2	1	1
IPR010255	Haem peroxidase superfamily	20			3	6	0	0	0	2	1	1	2	3	2	0
IPR003960	ATPase, AAA-type, conserved site	20			6	3	0	0	0	2	0	4	2	2	1	0
IPR001404	Heat shock protein Hsp90 family	20			2	4	5	0	2	2	0	0	0	4	1	0
IPR023210	NADP-dependent oxidoreductase domain	20			4	9	0	1	0	3	1	0	0	2	0	0
IPR001395	Aldo/keto reductase	20			4	9	0	1	0	3	1	0	0	2	0	0
IPR015797	NUDIX hydrolase-like domain superfamily	20			11	5	0	0	0	4	0	0	0	0	0	0
IPR006636	Heat shock chaperonin-binding	20			6	6	0	0	0	3	0	1	0	2	1	1
IPR013215	Cobalamin-independent methionine synthase MetE, N-terminal	19			2	2	0	1	0	1	2	2	4	3	1	1
IPR004087	K Homology domain	19			4	8	0	0	0	2	2	0	0	2	0	1
IPR002016	Haem peroxidase	19			2	6	0	0	0	2	1	1	2	3	2	0
IPR001564	Nucleoside diphosphate kinase	19			3	3	0	1	0	4	0	1	1	2	2	2
IPR019805	Heat shock protein Hsp90, conserved site	19			2	4	5	0	2	2	0	0	0	3	1	0
IPR023333	Proteasome B-type subunit	19			6	4	0	4	0	1	0	0	0	1	3	0
IPR033391	Fructose-1-6-bisphosphatase class I, N-terminal	19			4	4	0	0	0	4	0	4	0	1	0	2
IPR000146	Fructose-1,6-bisphosphatase class 1	19			4	4	0	0	0	4	0	4	0	1	0	2
IPR016177	DNA-binding domain superfamily	19			2	2	0	0	0	3	0	2	1	8	0	1
IPR000086	NUDIX hydrolase domain	19			10	5	0	0	0	4	0	0	0	0	0	0
IPR018316	Tubulin/FtsZ, 2-layer sandwich domain	19			5	1	0	0	0	4	0	1	3	3	2	0
IPR001509	NAD-dependent epimerase/dehydratase	19			6	6	0	0	0	2	0	3	2	0	0	0
IPR018152	Superoxide dismutase, copper/zinc, binding site	19			3	3	0	0	0	1	2	3	2	3	2	0
IPR005818	Linker histone H1/H5, domain H15	19			5	5	0	0	0	1	1	1	0	4	0	2
IPR012675	Beta-grasp domain superfamily	19			2	9	0	0	0	3	0	1	0	3	0	1
IPR004001	Actin, conserved site	19			7	1	0	2	0	3	0	1	2	2	1	0
IPR003016	2-oxo acid dehydrogenase, lipoyl-binding site	19			7	4	0	0	0	3	1	2	0	1	0	1
IPR001611	Leucine-rich repeat	19			6	1	2	0	0	4	1	1	0	1	2	1
IPR001806	Small GTPase	19			9	4	0	0	0	3	0	1	0	1	1	0
IPR012725	Chaperone DnaK	19			4	4	0	0	0	1	2	3	0	2	2	1
IPR020902	Actin/actin-like conserved site	19			7	1	0	2	0	3	0	1	2	2	1	0
IPR002629	Cobalamin-independent methionine synthase MetE, C-terminal/archaeal	18			2	1	0	1	0	1	2	2	4	3	1	1
IPR006276	Cobalamin-independent methionine synthase	18			2	1	0	1	0	1	2	2	4	3	1	1
IPR004361	Glyoxalase I	18			3	4	0	1	0	2	1	2	1	1	1	2
IPR018146	Glyoxalase I, conserved site	18			3	4	0	1	0	2	1	2	1	1	1	2
IPR005722	ATP synthase, F1 complex, beta subunit	18			2	3	0	0	0	1	3	1	2	3	2	1
IPR004088	K Homology domain, type 1	18			4	8	0	0	0	1	2	0	0	2	0	1
IPR002207	Class I peroxidase	18			2	6	0	0	0	2	1	1	2	3	1	0
IPR020818	GroES chaperonin family	18			3	5	0	0	0	3	0	1	0	3	2	1
IPR016050	Proteasome beta-type subunit, conserved site	18			6	3	0	4	0	2	0	0	0	1	2	0
IPR024084	Isopropylmalate dehydrogenase-like domain	18			9	4	0	1	0	2	0	2	0	0	0	0
IPR023222	PsbQ-like domain superfamily	18			3	4	2	0	1	3	1	0	0	1	1	2
IPR004539	Translation elongation factor EF1A, eukaryotic/archaeal	17			2	2	0	0	0	4	0	1	0	5	2	1
IPR015940	Ubiquitin-associated domain	17			6	5	0	0	0	2	0	0	0	3	1	0
IPR015824	Phosphoglycerate kinase, N-terminal	17			3	2	0	0	0	1	0	3	3	3	1	1
IPR001576	Phosphoglycerate kinase	17			3	2	0	0	0	1	0	3	3	3	1	1
IPR005475	Transketolase-like, pyrimidine-binding domain	17			5	1	0	0	0	2	1	1	0	2	3	2
IPR023005	Nucleoside diphosphate kinase, active site	17			3	3	0	1	0	3	0	0	1	2	2	2
IPR003954	RNA recognition motif domain, eukaryote	17			4	3	0	0	1	3	0	1	0	2	2	1
IPR017975	Tubulin, conserved site	17			4	0	0	0	0	4	0	1	3	3	2	0
IPR006115	6-phosphogluconate dehydrogenase, NADP-binding	17			8	1	0	0	2	3	0	0	0	2	0	1
IPR027534	Ribosomal protein L12 family	17			6	4	0	0	1	3	0	0	0	2	1	0
IPR009068	S15/NS1, RNA-binding	17			4	5	0	0	0	2	0	2	1	3	0	0
IPR008280	Tubulin/FtsZ, C-terminal	17			4	0	0	0	0	4	0	1	3	3	2	0
IPR009169	Calreticulin	17			3	3	3	3	0	1	1	0	0	2	0	1
IPR005175	PPC domain	17			11	5	0	0	0	1	0	0	0	0	0	0
IPR003008	Tubulin/FtsZ, GTPase domain	17			4	0	0	0	0	4	0	1	3	3	2	0
IPR015901	Phosphoglycerate kinase, C-terminal	17			3	2	0	0	0	1	0	3	3	3	1	1
IPR008979	Galactose-binding-like domain superfamily	16			6	3	0	1	0	3	0	1	0	2	0	0
IPR003594	Histidine kinase/HSP90-like ATPase	16			2	4	0	0	2	2	0	1	0	4	1	0
IPR001229	Jacalin-like lectin domain	16			12	3	0	0	0	0	0	1	0	0	0	0
IPR033734	Jacalin-like lectin domain, plant	16			12	3	0	0	0	0	0	1	0	0	0	0
IPR001739	Methyl-CpG DNA binding	16			2	2	0	0	0	3	0	0	0	8	0	1
IPR006689	Small GTPase superfamily, ARF/SAR type	16			4	1	0	1	6	2	0	0	1	0	0	1
IPR022796	Chlorophyll A-B binding protein	16			1	0	0	0	0	11	0	1	0	1	1	1
IPR000894	Ribulose bisphosphate carboxylase small chain, domain	16			4	4	0	0	0	4	1	0	0	0	2	1
IPR012678	Ribosomal protein L23/L15e core domain superfamily	16			5	2	0	0	0	3	1	0	0	4	0	1
IPR000217	Tubulin	16			4	0	0	0	0	3	0	1	3	3	2	0
IPR023123	Tubulin, C-terminal	16			4	0	0	0	0	3	0	1	3	3	2	0
IPR009071	High mobility group box domain	16			6	5	0	0	0	2	1	0	0	0	0	2
IPR002109	Glutaredoxin	16			4	5	3	0	0	1	0	1	0	1	0	1
IPR003010	Carbon-nitrogen hydrolase	16			7	3	0	0	0	2	0	1	0	2	1	0
IPR024681	Ribulose bisphosphate carboxylase, small chain	16			4	4	0	0	0	4	1	0	0	0	2	1
IPR001344	Chlorophyll A-B binding protein, plant	16			1	0	0	0	0	11	0	1	0	1	1	1
IPR001478	PDZ domain	16			3	6	0	0	0	4	1	0	0	1	0	1
IPR018492	Ribosomal protein L7Ae/L8/Nhp2 family	16			6	3	0	0	0	3	1	1	0	2	0	0
IPR011042	Six-bladed beta-propeller, TolB-like	16			2	3	3	0	0	5	0	2	0	0	0	1
IPR001199	Cytochrome b5-like heme/steroid binding domain	16			3	4	0	0	0	2	1	2	0	3	1	0
IPR023329	Chlorophyll a/b binding domain superfamily	16			1	0	0	0	0	11	0	1	0	1	1	1
IPR013740	Redoxin	16			5	2	0	0	0	3	1	0	2	1	1	1
IPR003958	Transcription factor CBF/NF-Y/archaeal histone domain	16			7	8	0	0	0	1	0	0	0	0	0	0
IPR009014	Transketolase C-terminal/Pyruvate-ferredoxin oxidoreductase domain II	16			5	1	0	0	0	1	1	1	0	2	3	2
IPR017849	Alkaline phosphatase-like, alpha/beta/alpha	16			3	2	2	0	0	1	0	2	3	2	0	1
IPR016641	Nascent polypeptide-associated complex subunit alpha	16			5	3	0	0	0	1	3	1	0	2	0	1
IPR019793	Peroxidases heam-ligand binding site	15			1	5	0	0	0	1	0	1	2	3	2	0
IPR002004	Polyadenylate-binding protein/Hyperplastic disc protein	15			3	2	0	0	1	1	3	1	0	2	1	1
IPR033248	Transketolase, C-terminal domain	15			5	1	0	0	0	1	0	1	0	2	3	2
IPR010945	Malate dehydrogenase, type 2	15			3	2	0	0	0	2	0	2	3	1	1	1
IPR032710	NTF2-like domain superfamily	15			7	5	0	0	0	3	0	0	0	0	0	0
IPR018253	DnaJ domain, conserved site	15			3	5	0	0	0	3	0	0	1	2	1	0
IPR006121	Heavy metal-associated domain, HMA	15			9	4	0	0	0	1	0	1	0	0	0	0
IPR006515	Polyadenylate binding protein, human types 1, 2, 3, 4	15			3	2	0	0	1	1	3	1	0	2	1	1
IPR033247	Transketolase family	15			5	1	0	0	0	1	0	1	0	2	3	2
IPR014717	Translation elongation factor EF1B/ribosomal protein S6	15			3	4	0	0	0	2	0	0	0	2	2	2
IPR029006	ADF-H/Gelsolin-like domain superfamily	15			4	5	0	0	0	3	0	0	0	2	1	0
IPR015701	Ferredoxin--NADP reductase	15			4	3	0	0	0	2	1	2	0	1	0	2
IPR017850	Alkaline-phosphatase-like, core domain superfamily	15			3	2	0	1	0	1	0	2	3	2	0	1
IPR021131	Ribosomal protein L18e/L15P	15			5	3	0	0	0	4	1	0	0	2	0	0
IPR015911	Phosphoglycerate kinase, conserved site	15			2	2	0	0	0	1	0	2	3	3	1	1
IPR005824	KOW	15			4	3	0	0	0	2	2	0	1	3	0	0
IPR001623	DnaJ domain	15			3	5	0	0	0	3	0	0	1	2	1	0
IPR020575	Heat shock protein Hsp90, N-terminal	15			2	4	0	0	2	2	0	0	0	4	1	0
IPR004864	Late embryogenesis abundant protein, LEA_2 subgroup	15			7	1	3	2	0	0	0	0	0	1	1	0
IPR008162	Inorganic pyrophosphatase	15			5	3	0	1	0	3	0	0	0	1	1	1
IPR000167	Dehydrin	15			5	3	0	0	0	0	1	1	1	3	0	1
IPR036249	Thioredoxin-like superfamily	15			0	3	12	0	0	0	0	0	0	0	0	0
IPR017956	AT hook, DNA-binding motif	14			6	4	0	0	0	1	0	1	0	1	0	1
IPR029057	Phosphoribosyltransferase-like	14			8	2	0	0	0	1	0	2	0	0	1	0
IPR011012	Longin-like domain superfamily	14			6	3	0	0	1	3	0	0	0	1	0	0
IPR014027	UDP-glucose/GDP-mannose dehydrogenase, C-terminal	14			3	2	0	0	0	2	0	0	1	5	1	0
IPR014026	UDP-glucose/GDP-mannose dehydrogenase, dimerisation	14			3	2	0	0	0	2	0	0	1	5	1	0
IPR020040	Ribosomal protein L6, alpha-beta domain	14			3	3	0	1	0	2	1	0	2	0	1	1
IPR020548	Fructose-1,6-bisphosphatase, active site	14			3	2	0	0	0	3	0	3	0	1	0	2
IPR001030	Aconitase/3-isopropylmalate dehydratase large subunit, alpha/beta/alpha domain	14			4	2	1	0	0	0	1	1	2	2	0	1
IPR011899	Glutaredoxin, eukaryotic/virial	14			4	3	3	0	0	1	0	1	0	1	0	1
IPR015928	Aconitase/3-isopropylmalate dehydratase, swivel	14			5	2	0	0	0	0	1	1	2	2	0	1
IPR027141	Like-Sm (LSM) domain containing protein, LSm4/SmD1/SmD3	14			5	4	0	0	0	3	0	0	0	0	0	2
IPR015937	Aconitase/isopropylmalate dehydratase	14			5	2	0	0	0	0	1	1	2	2	0	1
IPR004901	Reversibly glycosylated polypeptide	14			4	3	0	0	0	2	0	2	0	2	0	1
IPR001753	Enoyl-CoA hydratase/isomerase	14			5	5	0	1	0	1	0	1	0	0	0	1
IPR019818	Isocitrate/isopropylmalate dehydrogenase, conserved site	14			6	4	0	0	0	2	0	2	0	0	0	0
IPR014025	Glutaredoxin subgroup	14			4	3	3	0	0	1	0	1	0	1	0	1
IPR006439	HAD hydrolase, subfamily IA	14			1	10	0	0	0	2	0	1	0	0	0	0
IPR030513	Dehydrin, conserved site	14			5	3	0	0	0	0	0	1	1	3	0	1
IPR000836	Phosphoribosyltransferase domain	14			8	2	0	0	0	1	0	2	0	0	1	0
IPR010989	SNARE	14			6	5	0	0	0	2	1	0	0	0	0	0
IPR002164	Nucleosome assembly protein (NAP)	14			5	3	0	0	0	2	0	1	0	3	0	0
IPR017476	UDP-glucose/GDP-mannose dehydrogenase	14			3	2	0	0	0	2	0	0	1	5	1	0
IPR020904	Short-chain dehydrogenase/reductase, conserved site	14			6	4	0	0	0	2	0	0	2	0	0	0
IPR016135	Ubiquitin-conjugating enzyme/RWD-like	14			4	7	0	0	0	2	0	0	0	0	0	1
IPR000702	Ribosomal protein L6	14			3	3	0	1	0	2	1	0	2	0	1	1
IPR001841	Zinc finger, RING-type	13			4	2	0	0	0	1	0	3	1	1	1	0
IPR000911	Ribosomal protein L11/L12	13			3	3	0	0	0	2	2	1	0	1	1	0
IPR004037	Ribosomal protein L7Ae conserved site	13			5	3	0	0	0	3	1	0	0	1	0	0
IPR014746	Glutamine synthetase/guanido kinase, catalytic domain	13			5	3	0	0	0	1	0	2	0	1	0	1
IPR005025	NADPH-dependent FMN reductase-like	13			3	3	0	2	0	1	0	0	3	0	1	0
IPR029039	Flavoprotein-like superfamily	13			3	3	0	2	0	1	0	0	3	0	1	0
IPR019794	Peroxidase, active site	13			1	3	0	0	0	1	0	1	2	3	2	0
IPR011679	Endoplasmic reticulum resident protein 29, C-terminal	13			1	2	0	0	2	1	1	1	0	4	1	0
IPR013097	Stress responsive alpha-beta barrel	13			2	2	0	0	0	3	0	0	5	1	0	0
IPR020783	Ribosomal protein L11, C-terminal	13			3	3	0	0	0	2	2	1	0	1	1	0
IPR000608	Ubiquitin-conjugating enzyme E2	13			4	6	0	0	0	2	0	0	0	0	0	1
IPR011008	Dimeric alpha-beta barrel	13			2	2	0	0	0	3	0	0	5	1	0	0
IPR009078	Ferritin-like superfamily	13			6	2	0	0	0	1	2	1	0	1	0	0
IPR001650	Helicase, C-terminal	13			3	3	0	0	0	1	0	4	0	1	1	0
IPR028356	UDP-glucose 6-dehydrogenase, eukaryotic type	13			3	2	0	0	0	1	0	0	1	5	1	0
IPR020784	Ribosomal protein L11, N-terminal	13			3	3	0	0	0	2	2	1	0	1	1	0
IPR018136	Aconitase family, 4Fe-4S cluster binding site	13			3	2	1	0	0	0	1	1	2	2	0	1
IPR027302	Glutamine synthetase, N-terminal conserved site	13			5	3	0	0	0	1	0	2	0	1	0	1
IPR015931	Aconitase/3-isopropylmalate dehydratase large subunit, alpha/beta/alpha, subdomain 1/3	13			4	2	0	0	0	0	1	1	2	2	0	1
IPR027303	Glutamine synthetase, glycine-rich site	13			5	3	0	0	0	1	0	2	0	1	0	1
IPR003137	PA domain	13			3	3	3	0	0	2	2	0	0	0	0	0
IPR014720	Double-stranded RNA-binding domain	13			3	3	0	0	0	3	0	1	0	3	0	0
IPR011037	Pyruvate kinase-like, insert domain superfamily	13			9	3	0	0	0	1	0	0	0	0	0	0
IPR008146	Glutamine synthetase, catalytic domain	13			5	3	0	0	0	1	0	2	0	1	0	1
IPR008147	Glutamine synthetase, beta-Grasp domain	13			5	3	0	0	0	1	0	2	0	1	0	1
IPR000164	Histone H3/CENP-A	13			3	3	0	0	0	1	2	0	0	4	0	0
IPR015932	Aconitase, domain 2	13			4	2	0	0	0	0	1	1	2	2	0	1
IPR003823	Domain of unknown function CP12	13			3	3	0	0	0	2	0	1	0	1	0	3
IPR002075	Nuclear transport factor 2	13			7	4	0	0	0	2	0	0	0	0	0	0
IPR018222	Nuclear transport factor 2, eukaryote	13			7	4	0	0	0	2	0	0	0	0	0	0
IPR020785	Ribosomal protein L11, conserved site	13			3	3	0	0	0	2	2	1	0	1	1	0
IPR019775	WD40 repeat, conserved site	13			3	4	0	0	0	4	0	1	0	0	1	0
IPR014001	Helicase superfamily 1/2, ATP-binding domain	13			3	3	0	0	0	1	0	4	0	1	1	0
IPR008797	Oxygen-evolving enhancer protein 3	13			2	3	2	0	1	1	1	0	0	1	1	1
IPR001041	2Fe-2S ferredoxin-type iron-sulfur binding domain	13			1	7	0	0	0	2	0	0	0	2	0	1
IPR001078	2-oxoacid dehydrogenase acyltransferase, catalytic domain	13			6	3	0	0	0	2	0	1	0	1	0	0
IPR001732	UDP-glucose/GDP-mannose dehydrogenase, N-terminal	13			3	2	0	0	0	1	0	0	1	5	1	0
IPR000573	Aconitase A/isopropylmalate dehydratase small subunit, swivel domain	13			4	2	0	0	0	0	1	1	2	2	0	1
IPR024949	Bet v I type allergen	13			1	1	0	0	0	3	3	1	0	1	3	0
IPR029062	Class I glutamine amidotransferase-like	12			5	4	0	0	0	3	0	0	0	0	0	0
IPR007493	Protein of unknown function DUF538	12			4	3	0	0	0	2	0	3	0	0	0	0
IPR018252	Annexin repeat, conserved site	12			2	1	0	2	0	0	1	0	1	3	2	0
IPR014038	Translation elongation factor EF1B, beta/delta subunit, guanine nucleotide exchange domain	12			2	3	0	0	0	1	0	0	0	2	2	2
IPR001971	Ribosomal protein S11	12			4	1	0	0	0	2	0	0	0	4	1	0
IPR002139	Ribokinase/fructokinase	12			2	3	0	2	0	1	0	2	1	0	1	0
IPR003591	Leucine-rich repeat, typical subtype	12			3	1	3	0	0	2	0	0	1	0	1	1
IPR006861	Hyaluronan/mRNA-binding protein	12			3	3	0	0	0	1	0	2	0	3	0	0
IPR009056	Cytochrome c-like domain	12			2	1	0	0	0	3	1	1	0	2	1	1
IPR018102	Ribosomal S11, conserved site	12			4	1	0	0	0	2	0	0	0	4	1	0
IPR024680	Ribulose-1,5-bisphosphate carboxylase small subunit, N-terminal	12			4	4	0	0	0	0	1	0	0	0	2	1
IPR018502	Annexin repeat	12			2	1	0	2	0	0	1	0	1	3	2	0
IPR002194	Chaperonin TCP-1, conserved site	12			8	3	0	0	0	1	0	0	0	0	0	0
IPR028343	Fructose-1,6-bisphosphatase	12			3	3	0	0	0	3	0	2	0	0	0	1
IPR001305	Heat shock protein DnaJ, cysteine-rich domain	12			3	4	0	0	0	2	0	0	0	2	0	1
IPR005024	Snf7 family	12			3	6	0	0	0	3	0	0	0	0	0	0
IPR011545	DEAD/DEAH box helicase domain	12			3	3	0	0	0	1	0	3	0	1	1	0
IPR002775	DNA/RNA-binding protein Alba-like	12			4	5	0	0	0	2	0	0	0	0	1	0
IPR002213	UDP-glucuronosyl/UDP-glucosyltransferase	12			3	6	0	0	0	0	1	2	0	0	0	0
IPR001326	Translation elongation factor EF1B, beta/delta chains, conserved site	12			2	3	0	0	0	1	0	0	0	2	2	2
IPR006249	Aconitase/Iron-responsive element-binding protein 2	12			3	2	0	0	0	0	1	1	2	2	0	1
IPR009053	Prefoldin	12			2	6	0	0	0	3	0	0	0	1	0	0
IPR008333	Flavoprotein pyridine nucleotide cytochrome reductase-like, FAD-binding domain	12			2	3	0	0	0	2	2	0	0	2	0	1
IPR017998	Chaperone tailless complex polypeptide 1 (TCP-1)	12			8	3	0	0	0	1	0	0	0	0	0	0
IPR014014	RNA helicase, DEAD-box type, Q motif	12			3	3	0	0	0	1	0	3	0	1	1	0
IPR001085	Serine hydroxymethyltransferase	12			2	1	0	2	0	2	0	0	1	1	2	1
IPR002618	UDPGP family	12			2	2	0	1	0	0	1	2	2	1	1	0
IPR007087	Zinc finger, C2H2	12			5	2	0	0	0	3	0	2	0	0	0	0
IPR001464	Annexin	12			2	1	0	2	0	0	1	0	1	3	2	0
IPR027410	TCP-1-like chaperonin intermediate domain superfamily	12			8	3	0	0	0	1	0	0	0	0	0	0
IPR019084	Stm1-like, N-terminal	12			3	3	0	0	0	1	0	2	0	3	0	0
IPR016021	MIF4G-like domain superfamily	12			4	5	0	0	0	1	0	1	0	1	0	0
IPR003428	Mitochondrial glycoprotein	12			7	3	0	0	0	1	0	1	0	0	0	0
IPR018369	Chaperonin GroES, conserved site	12			2	3	0	0	0	2	0	1	0	2	1	1
IPR007052	CS domain	12			3	5	0	0	0	4	0	0	0	0	0	0
IPR000073	Alpha/beta hydrolase fold-1	12			5	2	0	0	0	3	0	0	0	0	0	2
IPR019479	Peroxiredoxin, C-terminal	12			2	2	0	0	0	2	0	2	0	1	2	1
IPR019798	Serine hydroxymethyltransferase, pyridoxal phosphate binding site	12			2	1	0	2	0	2	0	0	1	1	2	1
IPR012337	Ribonuclease H-like superfamily	12			4	1	0	1	0	0	0	5	0	0	0	1
IPR004238	Late embryogenesis abundant protein, LEA_4 subgroup	12			0	7	0	0	0	3	0	2	0	0	0	0
IPR002035	von Willebrand factor, type A	11			3	2	1	0	0	1	0	1	0	1	2	0
IPR001932	PPM-type phosphatase domain	11			5	1	0	0	0	2	0	1	0	2	0	0
IPR000589	Ribosomal protein S15	11			2	3	0	0	0	1	0	2	1	2	0	0
IPR008254	Flavodoxin/nitric oxide synthase	11			2	2	0	2	0	1	0	0	3	0	1	0
IPR008283	Peptidase M17, leucyl aminopeptidase, N-terminal	11			3	1	0	0	0	1	1	1	1	1	1	1
IPR006045	Cupin 1	11			4	1	0	1	0	1	0	0	0	2	1	1
IPR011004	Trimeric LpxA-like superfamily	11			3	2	0	0	0	2	0	2	0	0	1	1
IPR029760	Glutathione peroxidase conserved site	11			3	3	0	0	0	2	0	2	0	1	0	0
IPR006012	Syntaxin/epimorphin, conserved site	11			7	2	0	0	0	2	0	0	0	0	0	0
IPR001251	CRAL-TRIO lipid binding domain	11			3	3	0	0	0	3	1	0	0	1	0	0
IPR000685	Ribulose bisphosphate carboxylase, large subunit, C-terminal	11			1	4	0	0	0	0	0	3	0	1	1	1
IPR029759	Glutathione peroxidase active site	11			3	3	0	0	0	2	0	2	0	1	0	0
IPR001854	Ribosomal protein L29/L35	11			6	2	0	0	0	3	0	0	0	0	0	0
IPR016039	Thiolase-like	11			6	1	0	0	0	2	0	0	1	1	0	0
IPR029052	Metallo-dependent phosphatase-like	11			4	3	1	1	0	1	0	1	0	0	0	0
IPR004838	Aminotransferases, class-I, pyridoxal-phosphate-binding site	11			3	1	0	0	0	2	1	1	2	1	0	0
IPR001804	Isocitrate and isopropylmalate dehydrogenases family	11			8	1	0	0	0	1	0	1	0	0	0	0
IPR005123	Oxoglutarate/iron-dependent dioxygenase	11			9	0	0	0	0	0	0	1	0	0	1	0
IPR011274	Malate dehydrogenase, NAD-dependent, cytosolic	11			2	1	0	0	0	1	0	1	3	1	1	1
IPR010107	Glutamate decarboxylase	11			2	2	0	0	0	1	1	0	1	2	1	1
IPR018150	Aminoacyl-tRNA synthetase, class II (D/K/N)-like	11			4	4	0	0	0	1	0	0	0	1	0	1
IPR000889	Glutathione peroxidase	11			3	3	0	0	0	2	0	2	0	1	0	0
IPR004364	Aminoacyl-tRNA synthetase, class II (D/K/N)	11			4	4	0	0	0	1	0	0	0	1	0	1
IPR015878	S-adenosyl-L-homocysteine hydrolase, NAD binding domain	11			2	1	0	1	0	1	0	1	2	1	2	0
IPR000819	Peptidase M17, leucyl aminopeptidase, C-terminal	11			3	1	0	0	0	1	1	1	1	1	1	1
IPR008990	Electron transport accessory-like domain superfamily	11			3	2	0	0	0	2	0	0	0	1	1	2
IPR011074	CRAL/TRIO, N-terminal domain	11			3	3	0	0	0	3	1	0	0	1	0	0
IPR013816	ATP-grasp fold, subdomain 2	11			2	3	0	0	0	1	0	1	0	3	0	1
IPR010089	Flavoprotein WrbA-like	11			2	2	0	2	0	1	0	0	3	0	1	0
IPR005819	Histone H5	11			2	3	0	0	0	1	1	0	0	3	0	1
IPR004365	OB-fold nucleic acid binding domain, AA-tRNA synthetase-type	11			5	3	0	0	0	1	0	0	0	1	0	1
IPR025715	Chromatin target of PRMT1 protein, C-terminal	11			4	4	0	0	0	1	0	0	0	2	0	0
IPR011356	Peptidase M17, leucine aminopeptidase/peptidase B	11			3	1	0	0	0	1	1	1	1	1	1	1
IPR017443	Ribulose bisphosphate carboxylase, large subunit, ferrodoxin-like N-terminal	11			1	4	0	0	0	0	0	3	0	1	1	1
IPR011060	Ribulose-phosphate binding barrel	11			4	3	0	0	0	2	0	2	0	0	0	0
IPR001196	Ribosomal protein L15, conserved site	11			3	2	0	0	0	3	1	0	0	2	0	0
IPR002129	Pyridoxal phosphate-dependent decarboxylase	11			2	2	0	0	0	1	1	0	1	2	1	1
IPR014718	Glycoside hydrolase-type carbohydrate-binding	10			4	3	0	0	0	1	0	0	0	0	1	1
IPR011013	Galactose mutarotase-like domain superfamily	10			4	3	0	0	0	1	0	0	0	0	1	1
IPR015655	Protein phosphatase 2C family	10			5	1	0	0	0	2	0	1	0	1	0	0
IPR001585	Transaldolase/Fructose-6-phosphate aldolase	10			2	2	0	0	0	1	1	0	2	2	0	0
IPR005844	Alpha-D-phosphohexomutase, alpha/beta/alpha domain I	10			2	2	0	0	0	1	0	1	2	1	1	0
IPR023313	Ubiquitin-conjugating enzyme, active site	10			3	5	0	0	0	2	0	0	0	0	0	0
IPR023674	Ribosomal protein L1-like	10			5	2	0	0	0	2	0	0	0	1	0	0
IPR001216	Cysteine synthase/cystathionine beta-synthase, pyridoxal-phosphate attachment site	10			5	1	0	0	0	1	0	1	0	2	0	0
IPR023798	Ribosomal protein S7 domain	10			3	3	0	0	0	1	0	0	2	0	1	0
IPR030878	Ribosomal protein L15	10			3	2	0	0	0	3	0	0	0	2	0	0
IPR004843	Calcineurin-like phosphoesterase domain, ApaH type	10			3	3	1	1	0	1	0	1	0	0	0	0
IPR020578	Aminotransferase class-V, pyridoxal-phosphate binding site	10			3	2	0	0	0	1	0	1	0	2	0	1
IPR023042	Peptidase M17, leucine aminopeptidase	10			3	1	0	0	0	1	0	1	1	1	1	1
IPR005478	Transketolase, bacterial-like	10			2	1	0	0	0	1	1	1	0	1	1	2
IPR002364	Quinone oxidoreductase/zeta-crystallin, conserved site	10			3	1	0	0	0	1	1	1	1	0	1	1
IPR005843	Alpha-D-phosphohexomutase, C-terminal	10			2	2	0	0	0	1	0	1	2	1	1	0
IPR025659	Tubby-like, C-terminal	10			2	0	0	0	0	6	1	1	0	0	0	0
IPR013815	ATP-grasp fold, subdomain 1	10			2	3	0	0	0	1	0	0	0	3	0	1
IPR019844	Cold-shock conserved site	10			3	3	0	0	0	1	0	1	0	1	1	0
IPR005517	Translation elongation factor EFG/EF2, domain IV	10			1	4	0	0	0	0	1	1	0	3	0	0
IPR011250	Outer membrane protein/outer membrane enzyme PagP, beta-barrel	10			2	1	0	0	0	1	1	1	0	1	1	2
IPR028364	Ribosomal protein L1/ribosomal biogenesis protein	10			5	2	0	0	0	2	0	0	0	1	0	0
IPR004176	Clp, N-terminal	10			3	5	0	0	0	1	0	0	0	1	0	0
IPR001697	Pyruvate kinase	10			7	2	0	0	0	1	0	0	0	0	0	0
IPR029069	HotDog domain superfamily	10			4	2	0	0	0	2	0	0	0	0	1	1
IPR011767	Glutaredoxin active site	10			2	2	3	0	0	1	0	1	0	1	0	0
IPR009022	Elongation factor G, domain III	10			1	4	0	0	0	0	1	1	0	3	0	0
IPR013810	Ribosomal protein S5, N-terminal	10			3	2	0	0	0	2	0	0	0	3	0	0
IPR003956	Transcription factor, NFYB/HAP3, conserved site	10			5	5	0	0	0	0	0	0	0	0	0	0
IPR002942	RNA-binding S4 domain	10			2	4	0	0	0	0	1	0	1	2	0	0
IPR002628	Photosystem II PsbO, manganese-stabilising	10			2	1	0	0	0	1	1	1	0	1	1	2
IPR018192	Ribosomal protein S5, N-terminal, conserved site	10			3	2	0	0	0	2	0	0	0	3	0	0
IPR023366	ATP synthase subunit alpha, N-terminal domain-like superfamily	10			3	3	0	0	0	1	1	0	0	2	0	0
IPR005859	Cysteine synthase CysK	10			5	1	0	0	0	1	0	1	0	2	0	0
IPR002359	Ribosomal protein L6, conserved site-2	10			2	2	0	1	0	1	1	0	2	0	1	0
IPR015795	Pyruvate kinase, C-terminal	10			7	2	0	0	0	1	0	0	0	0	0	0
IPR010203	Regulator of ribonuclease activity A	10			3	2	0	1	0	1	0	0	1	1	1	0
IPR016267	UTP--glucose-1-phosphate uridylyltransferase	10			2	1	0	1	0	0	1	1	2	1	1	0
IPR015794	Pyruvate kinase, alpha/beta	10			7	2	0	0	0	1	0	0	0	0	0	0
IPR013838	Beta tubulin, autoregulation binding site	10			3	0	0	0	0	2	0	1	1	2	1	0
IPR001926	Pyridoxal-phosphate dependent enzyme	10			5	1	0	0	0	1	0	1	0	2	0	0
IPR002415	H/ACA ribonucleoprotein complex, subunit Nhp2, eukaryote	10			4	1	0	0	0	1	1	1	0	2	0	0
IPR002314	Aminoacyl-tRNA synthetase, class II (G/ P/ S/T)	10			3	4	0	0	0	1	0	0	1	1	0	0
IPR004201	CDC48, domain 2	10			2	2	0	0	0	2	0	2	0	2	0	0
IPR020471	Aldo/keto reductase	10			2	5	0	0	0	2	1	0	0	0	0	0
IPR009118	Annexin D, plant	10			2	0	0	1	0	0	1	0	1	3	2	0
IPR009010	Aspartate decarboxylase-like domain superfamily	10			2	2	0	0	0	2	0	2	0	2	0	0
IPR001646	Pentapeptide repeat	10			3	3	0	0	0	3	0	0	0	0	0	1
IPR002328	Alcohol dehydrogenase, zinc-type, conserved site	10			5	1	0	1	0	1	0	0	1	1	0	0
IPR005474	Transketolase, N-terminal	10			2	1	0	0	0	1	1	1	0	1	1	2
IPR002059	Cold-shock protein, DNA-binding	10			3	3	0	0	0	1	0	1	0	1	1	0
IPR005846	Alpha-D-phosphohexomutase, alpha/beta/alpha domain III	10			2	2	0	0	0	1	0	1	2	1	1	0
IPR005841	Alpha-D-phosphohexomutase superfamily	10			2	2	0	0	0	1	0	1	2	1	1	0
IPR000270	PB1 domain	10			5	1	0	0	0	0	0	1	0	2	1	0
IPR000235	Ribosomal protein S5/S7	10			3	3	0	0	0	1	0	0	2	0	1	0
IPR000192	Aminotransferase class V domain	10			3	2	0	0	0	1	0	1	0	2	0	1
IPR015806	Pyruvate kinase, insert domain superfamily	10			7	2	0	0	0	1	0	0	0	0	0	0
IPR005856	Cysteine synthase	10			5	1	0	0	0	1	0	1	0	2	0	0
IPR020971	ATP synthase, F1 beta subunit	10			1	2	0	0	0	0	1	0	2	3	1	0
IPR015500	Peptidase S8, subtilisin-related	10			2	0	0	0	0	1	2	4	0	1	0	0
IPR000851	Ribosomal protein S5	10			3	2	0	0	0	2	0	0	0	3	0	0
IPR005845	Alpha-D-phosphohexomutase, alpha/beta/alpha domain II	10			2	2	0	0	0	1	0	1	2	1	1	0
IPR010433	Plant specific eukaryotic initiation factor 4B	10			3	3	0	0	0	2	0	0	0	2	0	0
IPR006058	2Fe-2S ferredoxin, iron-sulphur binding site	10			1	5	0	0	0	1	0	0	0	2	0	1
IPR020472	G-protein beta WD-40 repeat	10			2	3	0	0	0	3	0	0	0	0	1	1
IPR029154	3-hydroxyisobutyrate dehydrogenase, NAD-binding domain	10			5	1	0	0	0	3	0	0	0	0	0	1
IPR015793	Pyruvate kinase, barrel	10			7	2	0	0	0	1	0	0	0	0	0	0
IPR016094	Ribosomal protein L1, 2-layer alpha/beta-sandwich	10			5	2	0	0	0	2	0	0	0	1	0	0
IPR000640	Elongation factor EFG, domain V-like	10			1	4	0	0	0	0	1	1	0	3	0	0
IPR002925	Dienelactone hydrolase	10			2	3	0	0	0	2	0	0	1	2	0	0
IPR005493	Ribonuclease E inhibitor RraA/RraA-like protein	10			3	2	0	1	0	1	0	0	1	1	1	0
IPR017416	Chaperonin Cpn20	10			1	3	0	0	0	1	0	1	0	2	1	1
IPR002327	Cytochrome c, class IA/ IB	10			2	1	0	0	0	2	1	1	0	2	0	1
IPR005324	Ribosomal protein S5, C-terminal	10			3	2	0	0	0	2	0	0	0	3	0	0
IPR011129	Cold shock domain	10			3	3	0	0	0	1	0	1	0	1	1	0
IPR016055	Alpha-D-phosphohexomutase, alpha/beta/alpha I/II/III	10			2	2	0	0	0	1	0	1	2	1	1	0
IPR009038	GOLD domain	10			3	3	0	0	0	3	1	0	0	0	0	0
IPR024286	Domain of unknown function DUF3700	10			5	3	0	0	0	1	0	0	0	0	0	1
IPR029067	CDC48 domain 2-like superfamily	10			2	2	0	0	0	2	0	2	0	2	0	0
IPR024156	Small GTPase superfamily, ARF type	10			3	1	0	1	1	2	0	0	1	0	0	1
IPR008183	Aldose 1-/Glucose-6-phosphate 1-epimerase	9			4	3	0	0	0	1	0	0	0	0	1	0
IPR001930	Peptidase M1, alanine aminopeptidase/leukotriene A4 hydrolase	9			2	4	0	0	0	0	0	0	1	2	0	0
IPR014782	Peptidase M1, membrane alanine aminopeptidase	9			2	4	0	0	0	0	0	0	1	2	0	0
IPR005455	Profilin	9			2	2	0	0	0	2	0	0	1	1	1	0
IPR027310	Profilin conserved site	9			2	2	0	0	0	2	0	0	1	1	1	0
IPR000043	Adenosylhomocysteinase-like	9			1	1	0	1	0	1	0	1	2	1	1	0
IPR023638	Ribosomal protein L19/L19e conserved site	9			3	2	0	0	0	1	1	0	0	2	0	0
IPR016102	Succinyl-CoA synthetase-like	9			3	2	0	0	0	0	0	0	0	3	0	1
IPR000915	60S ribosomal protein L6E	9			2	2	0	0	0	1	2	0	0	2	0	0
IPR008030	NmrA-like domain	9			1	0	0	1	1	0	0	0	3	3	0	0
IPR022669	Ribosomal protein L2, C-terminal	9			3	2	0	0	0	2	1	0	0	1	0	0
IPR003685	Photosystem I PsaD	9			2	1	2	0	0	1	1	0	0	1	0	1
IPR019831	Manganese/iron superoxide dismutase, N-terminal	9			2	1	0	0	0	1	1	1	0	0	0	3
IPR022803	Ribosomal protein L5 domain superfamily	9			2	3	0	0	0	2	0	0	1	0	1	0
IPR023828	Peptidase S8, subtilisin, Ser-active site	9			2	0	0	0	0	0	2	4	0	1	0	0
IPR002818	DJ-1/PfpI	9			3	3	0	0	0	3	0	0	0	0	0	0
IPR000629	ATP-dependent RNA helicase DEAD-box, conserved site	9			2	2	0	0	0	2	0	1	0	1	1	0
IPR014876	DEK, C-terminal	9			4	2	0	0	0	1	0	0	0	1	0	1
IPR018129	Phosphoenolpyruvate carboxylase, Lys active site	9			2	1	0	0	0	1	0	0	0	2	0	3
IPR008971	HSP40/DnaJ peptide-binding	9			2	3	0	0	0	2	0	0	0	2	0	0
IPR015974	Ribosomal protein L19/L19e, domain 3	9			3	2	0	0	0	1	1	0	0	2	0	0
IPR006140	D-isomer specific 2-hydroxyacid dehydrogenase, NAD-binding domain	9			3	2	0	0	0	0	0	1	0	0	2	1
IPR001189	Manganese/iron superoxide dismutase	9			2	1	0	0	0	1	1	1	0	0	0	3
IPR019833	Manganese/iron superoxide dismutase, binding site	9			2	1	0	0	0	1	1	1	0	0	0	3
IPR000994	Peptidase M24	9			2	2	0	0	0	2	1	0	0	1	0	1
IPR007122	Villin/Gelsolin	9			3	3	0	0	0	1	0	0	0	2	0	0
IPR007612	LURP-one-related	9			2	0	0	0	0	6	1	0	0	0	0	0
IPR023574	Ribosomal protein L4 domain superfamily	9			3	1	0	0	0	2	0	0	1	2	0	0
IPR020082	S-adenosyl-L-homocysteine hydrolase, conserved site	9			1	1	0	1	0	1	0	1	2	1	1	0
IPR000582	Acyl-CoA-binding protein, ACBP	9			2	2	0	0	0	2	1	0	0	2	0	0
IPR023584	Ribosome recycling factor domain	9			2	2	0	0	0	2	0	0	0	2	0	1
IPR001107	Band 7 domain	9			2	0	3	0	0	0	0	0	0	0	4	0
IPR001440	Tetratricopeptide repeat 1	9			2	2	0	0	0	3	0	0	0	0	0	2
IPR006258	Dihydrolipoamide dehydrogenase	9			3	2	0	0	0	1	0	0	0	2	0	1
IPR014352	FERM/acyl-CoA-binding protein superfamily	9			2	2	0	0	0	2	1	0	0	2	0	0
IPR002591	Type I phosphodiesterase/nucleotide pyrophosphatase/phosphate transferase	9			1	1	2	0	0	1	0	1	1	1	0	1
IPR020878	Ribulose bisphosphate carboxylase, large chain, active site	9			1	3	0	0	0	0	0	3	0	0	1	1
IPR007123	Gelsolin-like domain	9			3	3	0	0	0	1	0	0	0	2	0	0
IPR002939	Chaperone DnaJ, C-terminal	9			2	3	0	0	0	2	0	0	0	2	0	0
IPR030373	Polyamine biosynthesis domain, conserved site	9			2	3	0	0	0	1	0	1	0	2	0	0
IPR021135	Phosphoenolpyruvate carboxylase	9			2	1	0	0	0	1	0	0	0	2	0	3
IPR014756	Immunoglobulin E-set	9			2	1	0	0	0	4	0	2	0	0	0	0
IPR000760	Inositol monophosphatase-like	9			2	4	0	0	0	2	0	0	0	0	0	1
IPR022805	Phosphoenolpyruvate carboxylase, bacterial/plant-type	9			2	1	0	0	0	1	0	0	0	2	0	3
IPR033129	Phosphoenolpyruvate carboxylase, His active site	9			2	1	0	0	0	1	0	0	0	2	0	3
IPR008914	Phosphatidylethanolamine-binding protein	9			1	6	0	0	0	2	0	0	0	0	0	0
IPR002661	Ribosome recycling factor	9			2	2	0	0	0	2	0	0	0	2	0	1
IPR015972	Ribosomal protein L19/L19e, domain 1	9			3	2	0	0	0	1	1	0	0	2	0	0
IPR016095	Ribosomal protein L1, 3-layer alpha/beta-sandwich	9			4	2	0	0	0	2	0	0	0	1	0	0
IPR001805	Adenosine kinase	9			2	1	0	1	0	1	0	1	1	2	0	0
IPR013783	Immunoglobulin-like fold	9			3	2	0	0	0	2	0	1	0	0	1	0
IPR002136	Ribosomal protein L4/L1e	9			3	1	0	0	0	2	0	0	1	2	0	0
IPR011057	Mss4-like superfamily	9			2	2	0	0	0	2	0	0	1	1	1	0
IPR002912	ACT domain	9			3	2	0	0	0	1	0	2	0	0	1	0
IPR016087	Chalcone isomerase	9			2	3	0	0	0	3	0	0	0	1	0	0
IPR030374	Polyamine biosynthesis domain	9			2	3	0	0	0	1	0	1	0	2	0	0
IPR001045	Spermidine/spermine synthases	9			2	3	0	0	0	1	0	1	0	2	0	0
IPR018170	Aldo/keto reductase, conserved site	9			2	5	0	0	0	1	1	0	0	0	0	0
IPR006324	Glutathione-disulphide reductase	9			2	2	0	0	0	2	1	0	0	1	0	1
IPR005811	ATP-citrate lyase/succinyl-CoA ligase	9			3	2	0	0	0	0	0	0	0	3	0	1
IPR019380	Casein kinase substrate, phosphoprotein PP28	9			1	1	0	0	0	1	0	0	0	5	0	1
IPR024083	Fumarase/histidase, N-terminal	9			3	3	0	0	0	0	0	0	0	3	0	0
IPR001951	Histone H4	9			1	2	0	0	0	0	1	1	0	4	0	0
IPR000196	Ribosomal protein L19/L19e	9			3	2	0	0	0	1	1	0	0	2	0	0
IPR006139	D-isomer specific 2-hydroxyacid dehydrogenase, catalytic domain	9			3	2	0	0	0	0	0	1	0	0	2	1
IPR010982	Lambda repressor-like, DNA-binding domain superfamily	9			2	3	0	0	0	2	0	1	0	1	0	0
IPR019809	Histone H4, conserved site	9			1	2	0	0	0	0	1	1	0	4	0	0
IPR023673	Ribosomal protein L1, conserved site	9			4	2	0	0	0	2	0	0	0	1	0	0
IPR016166	FAD-binding domain, PCMH-type	9			3	1	1	0	0	3	0	0	1	0	0	0
IPR000530	Ribosomal protein S12e	9			2	2	0	0	0	1	0	0	0	3	1	0
IPR001380	Ribosomal protein L13e	9			2	2	0	0	0	2	0	0	0	3	0	0
IPR014726	Ribosomal protein L2, domain 3	9			3	2	0	0	0	2	1	0	0	1	0	0
IPR009069	Cysteine alpha-hairpin motif superfamily	9			3	3	0	0	0	1	0	0	0	1	1	0
IPR033690	Adenylate kinase, conserved site	9			2	2	0	0	0	1	0	0	0	3	1	0
IPR018256	Ribosomal protein L13e, conserved site	9			2	2	0	0	0	2	0	0	0	3	0	0
IPR002171	Ribosomal protein L2	9			3	2	0	0	0	2	1	0	0	1	0	0
IPR002312	Aspartyl/Asparaginyl-tRNA synthetase, class IIb	9			3	3	0	0	0	1	0	0	0	1	0	1
IPR027443	Isopenicillin N synthase-like	9			7	0	0	0	0	0	0	1	0	0	1	0
IPR008948	L-Aspartase-like	9			3	3	0	0	0	0	0	0	0	3	0	0
IPR020929	Ribosomal protein L5, conserved site	9			2	3	0	0	0	2	0	0	1	0	1	0
IPR019832	Manganese/iron superoxide dismutase, C-terminal	9			2	1	0	0	0	1	1	1	0	0	0	3
IPR000156	Ran binding domain	9			4	3	0	0	0	1	0	1	0	0	0	0
IPR000850	Adenylate kinase/UMP-CMP kinase	9			2	2	0	0	0	1	0	0	0	3	1	0
IPR026992	Non-haem dioxygenase N-terminal domain	9			7	0	0	0	0	0	0	1	0	0	1	0
IPR000209	Peptidase S8/S53 domain	9			2	0	0	0	0	0	2	4	0	1	0	0
IPR016088	Chalcone isomerase, 3-layer sandwich	9			2	3	0	0	0	3	0	0	0	1	0	0
IPR015884	Malic enzyme, conserved site	8			2	2	0	0	0	2	1	0	0	1	0	0
IPR004732	Transaldolase type 2	8			1	1	0	0	0	1	1	0	2	2	0	0
IPR012301	Malic enzyme, N-terminal domain	8			2	2	0	0	0	2	1	0	0	1	0	0
IPR015915	Kelch-type beta propeller	8			6	1	0	0	0	0	0	0	0	1	0	0
IPR012302	Malic enzyme, NAD-binding	8			2	2	0	0	0	2	1	0	0	1	0	0
IPR018225	Transaldolase, active site	8			1	1	0	0	0	1	1	0	2	2	0	0
IPR001891	Malic oxidoreductase	8			2	2	0	0	0	2	1	0	0	1	0	0
IPR020683	Ankyrin repeat-containing domain	8			2	1	0	0	0	3	0	2	0	0	0	0
IPR007592	GLABROUS1 enhancer-binding protein family	8			2	5	0	0	0	1	0	0	0	0	0	0
IPR002453	Beta tubulin	8			2	0	0	0	0	1	0	1	1	2	1	0
IPR008942	ENTH/VHS	8			5	2	0	0	0	1	0	0	0	0	0	0
IPR012606	Ribosomal protein S13/S15, N-terminal	8			2	2	0	0	0	1	0	0	1	2	0	0
IPR013148	Glycosyl hydrolase family 32, N-terminal	8			2	0	2	0	0	1	0	1	0	0	1	1
IPR003338	CDC48, N-terminal subdomain	8			2	0	0	0	0	2	0	2	0	2	0	0
IPR019897	RidA, conserved site	8			1	1	0	0	0	1	1	1	0	1	2	0
IPR006095	Glutamate/phenylalanine/leucine/valine dehydrogenase	8			3	2	0	0	0	1	0	1	0	0	0	1
IPR022967	RNA-binding domain, S1	8			3	3	0	0	0	1	0	0	0	0	0	1
IPR001790	Ribosomal protein L10P	8			3	2	0	0	0	2	0	0	0	1	0	0
IPR012820	Sucrose synthase, plant/cyanobacteria	8			2	1	0	0	0	0	0	0	2	3	0	0
IPR006259	Adenylate kinase subfamily	8			1	2	0	0	0	1	0	0	0	3	1	0
IPR007862	Adenylate kinase, active site lid domain	8			1	2	0	0	0	1	0	0	0	3	1	0
IPR005836	ADP-glucose pyrophosphorylase, conserved site	8			2	2	0	0	0	1	0	2	0	0	0	1
IPR018506	Cytochrome b5, heme-binding site	8			2	2	0	0	0	1	1	1	0	1	0	0
IPR011766	Thiamine pyrophosphate enzyme, C-terminal TPP-binding	8			2	1	0	0	0	1	0	2	0	1	1	0
IPR001593	Ribosomal protein S3Ae	8			2	3	0	0	0	1	0	0	0	2	0	0
IPR003890	MIF4G-like, type 3	8			3	3	0	0	0	1	0	1	0	0	0	0
IPR000864	Proteinase inhibitor I13, potato inhibitor I	8			1	5	0	0	0	1	0	0	0	1	0	0
IPR033935	Ribosomal protein L19, eukaryotic	8			3	2	0	0	0	1	0	0	0	2	0	0
IPR016181	Acyl-CoA N-acyltransferase	8			2	3	0	0	0	2	0	0	0	0	1	0
IPR012133	Alpha-hydroxy acid dehydrogenase, FMN-dependent	8			2	2	0	0	0	1	0	0	0	0	1	2
IPR031310	Ribosomal protein L5, N-terminal	8			2	2	0	0	0	2	0	0	1	0	1	0
IPR010795	Prenylcysteine lyase	8			1	0	7	0	0	0	0	0	0	0	0	0
IPR029035	DHS-like NAD/FAD-binding domain superfamily	8			2	1	0	0	0	1	0	2	0	1	1	0
IPR006096	Glutamate/phenylalanine/leucine/valine dehydrogenase, C-terminal	8			3	2	0	0	0	1	0	1	0	0	0	1
IPR001024	PLAT/LH2 domain	8			1	2	0	0	0	3	0	0	0	0	2	0
IPR002933	Peptidase M20	8			1	2	1	1	0	1	0	0	0	1	0	1
IPR002452	Alpha tubulin	8			2	0	0	0	0	2	0	0	2	1	1	0
IPR005124	Vacuolar (H+)-ATPase G subunit	8			2	1	0	0	0	1	1	0	0	2	1	0
IPR003128	Villin headpiece	8			3	3	0	0	0	0	0	0	0	2	0	0
IPR025265	WPP domain	8			2	3	0	0	0	0	0	1	0	1	1	0
IPR011038	Calycin-like	8			1	3	0	0	0	1	2	0	0	0	0	1
IPR001950	SUI1 domain	8			2	3	0	0	0	2	0	0	0	1	0	0
IPR001884	Translation elongation factor IF5A-like	8			2	2	0	0	0	1	1	0	0	1	1	0
IPR017132	Sm-like protein Lsm7	8			2	3	0	0	0	1	0	0	0	2	0	0
IPR001765	Carbonic anhydrase	8			3	1	0	0	0	2	0	0	0	1	0	1
IPR016180	Ribosomal protein L10e/L16	8			3	2	0	0	0	1	0	0	0	2	0	0
IPR014362	Glutamate dehydrogenase	8			3	2	0	0	0	1	0	1	0	0	0	1
IPR005835	Nucleotidyl transferase domain	8			2	2	0	0	0	1	0	2	0	0	0	1
IPR016140	Bifunctional inhibitor/plant lipid transfer protein/seed storage helical domain	8			4	1	0	0	0	0	1	1	0	0	1	0
IPR013025	Ribosomal protein L25/L23	8			2	2	0	0	0	1	1	0	0	2	0	0
IPR012674	Calycin	8			1	3	0	0	0	1	2	0	0	0	0	1
IPR006056	RidA family	8			1	1	0	0	0	1	1	1	0	1	2	0
IPR002182	NB-ARC	8			2	0	0	0	0	0	1	3	1	0	0	1
IPR031309	Ribosomal protein L5, C-terminal	8			2	2	0	0	0	2	0	0	1	0	1	0
IPR001245	Serine-threonine/tyrosine-protein kinase, catalytic domain	8			2	1	0	0	0	0	0	4	0	1	0	0
IPR015892	Carbonic anhydrase, prokaryotic-like, conserved site	8			3	1	0	0	0	2	0	0	0	1	0	1
IPR020583	Inositol monophosphatase, metal-binding site	8			2	4	0	0	0	1	0	0	0	0	0	1
IPR016066	Alpha-D-phosphohexomutase, conserved site	8			2	1	0	0	0	0	0	1	2	1	1	0
IPR001892	Ribosomal protein S13	8			1	2	0	0	0	2	0	0	0	2	0	1
IPR003213	Cytochrome c oxidase, subunit VIb	8			2	2	0	0	0	1	1	0	0	0	0	2
IPR000368	Sucrose synthase	8			2	1	0	0	0	0	0	0	2	3	0	0
IPR000796	Aspartate/other aminotransferase	8			1	1	0	0	0	1	1	1	2	1	0	0
IPR002885	Pentatricopeptide repeat	8			2	0	0	0	0	0	0	5	1	0	0	0
IPR027500	40S ribosomal protein S1/3, eukaryotes	8			2	3	0	0	0	1	0	0	0	2	0	0
IPR011831	Glucose-1-phosphate adenylyltransferase	8			2	2	0	0	0	1	0	2	0	0	0	1
IPR000262	FMN-dependent dehydrogenase	8			2	2	0	0	0	1	0	0	0	0	1	2
IPR006175	YjgF/YER057c/UK114 family	8			1	1	0	0	0	1	1	1	0	1	2	0
IPR011234	Fumarylacetoacetase-like, C-terminal	8			2	2	0	0	0	1	1	0	1	1	0	0
IPR003891	Initiation factor eIF-4 gamma, MA3	8			3	3	0	0	0	1	0	1	0	0	0	0
IPR030009	Villin-2/3/4/5, plant	8			3	3	0	0	0	0	0	0	0	2	0	0
IPR020189	Translation elongation factor, IF5A C-terminal	8			2	2	0	0	0	1	1	0	0	1	1	0
IPR012001	Thiamine pyrophosphate enzyme, N-terminal TPP-binding domain	8			2	1	0	0	0	1	0	2	0	1	1	0
IPR022666	Ribosomal Proteins L2, RNA binding domain	8			3	1	0	0	0	2	1	0	0	1	0	0
IPR004977	Ribosomal protein S25	8			3	2	0	0	0	1	1	0	0	1	0	0
IPR002110	Ankyrin repeat	8			2	1	0	0	0	3	0	2	0	0	0	0
IPR000101	Gamma-glutamyltranspeptidase	8			2	2	0	0	0	1	0	1	0	1	0	1
IPR005814	Aminotransferase class-III	8			4	1	0	0	0	2	0	0	0	0	0	1
IPR013210	Leucine-rich repeat-containing N-terminal, plant-type	8			3	0	1	0	0	1	1	1	0	0	1	0
IPR022671	Ribosomal protein L2, conserved site	8			3	1	0	0	0	2	1	0	0	1	0	0
IPR008259	FMN-dependent alpha-hydroxy acid dehydrogenase, active site	8			2	2	0	0	0	1	0	0	0	0	1	2
IPR032466	Metal-dependent hydrolase	8			2	1	2	0	0	3	0	0	0	0	0	0
IPR018269	Ribosomal protein S13, conserved site	8			1	2	0	0	0	2	0	0	0	2	0	1
IPR019769	Translation elongation factor, IF5A, hypusine site	8			2	2	0	0	0	1	1	0	0	1	1	0
IPR016169	FAD-binding, type PCMH, subdomain 2	8			3	1	0	0	0	3	0	0	1	0	0	0
IPR011761	ATP-grasp fold	8			2	2	0	0	0	1	0	0	0	1	1	1
IPR001012	UBX domain	8			3	2	0	0	0	1	0	0	0	0	2	0
IPR001662	Elongation factor 1B gamma, C-terminal	8			2	1	0	1	0	1	0	0	0	2	1	0
IPR010400	PITH domain	8			2	2	0	0	0	2	0	1	0	1	0	0
IPR004167	Peripheral subunit-binding domain	8			4	2	0	0	0	1	0	0	0	1	0	0
IPR020610	Thiolase, active site	8			5	1	0	0	0	1	0	0	0	1	0	0
IPR001848	Ribosomal protein S10	8			2	1	0	0	0	2	0	0	1	1	1	0
IPR023029	Ribosomal protein S15P	8			2	2	0	0	0	1	0	0	1	2	0	0
IPR002777	Prefoldin beta-like	8			1	4	0	0	0	2	0	0	0	1	0	0
IPR000261	EH domain	8			2	2	0	0	0	2	1	1	0	0	0	0
IPR001017	Dehydrogenase, E1 component	8			3	2	0	0	0	2	0	0	0	1	0	0
IPR018281	Ribosomal protein S3Ae, conserved site	8			2	3	0	0	0	1	0	0	0	2	0	0
IPR000048	IQ motif, EF-hand binding site	8			6	1	0	0	0	0	0	1	0	0	0	0
IPR005729	Ribosomal protein S10, eukaryotic/archaeal	8			2	1	0	0	0	2	0	0	1	1	1	0
IPR000266	Ribosomal protein S17/S11	8			3	3	0	0	0	2	0	0	0	0	0	0
IPR005716	Ribosomal protein S5/S7, eukaryotic/archaeal	8			2	2	0	0	0	1	0	0	2	0	1	0
IPR006073	GTP binding domain	8			1	2	0	0	0	1	0	3	0	1	0	0
IPR006186	Serine/threonine-specific protein phosphatase/bis(5-nucleosyl)-tetraphosphatase	8			3	3	0	1	0	1	0	0	0	0	0	0
IPR001362	Glycoside hydrolase, family 32	8			2	0	2	0	0	1	0	1	0	0	1	1
IPR010979	Ribosomal protein S13-like, H2TH	8			1	2	0	0	0	2	0	0	0	2	0	1
IPR000131	ATP synthase, F1 complex, gamma subunit	8			2	2	0	0	0	1	0	0	0	1	1	1
IPR027437	30s ribosomal protein S13, C-terminal	8			1	2	0	0	0	2	0	0	0	2	0	1
IPR006097	Glutamate/phenylalanine/leucine/valine dehydrogenase, dimerisation domain	8			3	2	0	0	0	1	0	1	0	0	0	1
IPR029752	D-isomer specific 2-hydroxyacid dehydrogenase, NAD-binding domain conserved site 1	8			3	2	0	0	0	0	0	0	0	0	2	1
IPR027486	Ribosomal protein S10 domain	8			2	1	0	0	0	2	0	0	1	1	1	0
IPR002547	tRNA-binding domain	8			1	4	0	0	0	2	0	0	0	1	0	0
IPR020826	Transketolase binding site	8			2	1	0	0	0	1	1	0	0	0	1	2
IPR001014	Ribosomal protein L23/L25, conserved site	8			2	2	0	0	0	1	1	0	0	2	0	0
IPR020606	Ribosomal protein S7, conserved site	8			3	3	0	0	0	1	0	0	0	0	1	0
IPR012000	Thiamine pyrophosphate enzyme, central domain	8			2	1	0	0	0	1	0	2	0	1	1	0
IPR003480	Transferase	8			3	0	0	0	0	2	0	1	0	1	1	0
IPR023632	ATP synthase, F1 complex, gamma subunit conserved site	8			2	2	0	0	0	1	0	0	0	1	1	1
IPR013813	Endoribonuclease L-PSP/chorismate mutase-like	8			1	1	0	0	0	1	1	1	0	1	2	0
IPR007325	Kynurenine formamidase/cyclase-like	8			0	1	2	0	5	0	0	0	0	0	0	0
IPR013780	Glycosyl hydrolase, all-beta	7			1	1	2	0	0	0	1	2	0	0	0	0
IPR006652	Kelch repeat type 1	7			6	0	0	0	0	0	0	0	0	1	0	0
IPR000103	Pyridine nucleotide-disulphide oxidoreductase, class-II	7			2	2	0	0	0	1	0	0	0	2	0	0
IPR019489	Clp ATPase, C-terminal	7			2	4	0	0	0	0	0	0	0	1	0	0
IPR001270	ClpA/B family	7			2	4	0	0	0	0	0	0	0	1	0	0
IPR033966	RuBisCO	7			1	3	0	0	0	0	0	1	0	0	1	1
IPR011258	BPG-independent PGAM, N-terminal	7			2	1	0	0	0	0	0	1	2	1	0	0
IPR000597	Ribosomal protein L3	7			2	2	0	0	0	2	1	0	0	0	0	0
IPR005825	Ribosomal protein L24/L26, conserved site	7			3	2	0	0	0	2	0	0	0	0	0	0
IPR000535	Major sperm protein (MSP) domain	7			4	2	0	0	0	1	0	0	0	0	0	0
IPR012284	Fibritin/6-phosphogluconate dehydrogenase, C-terminal extension	7			3	0	0	0	2	0	0	0	0	2	0	0
IPR004240	Nonaspanin (TM9SF)	7			5	1	1	0	0	0	0	0	0	0	0	0
IPR033950	Sumo domain	7			2	1	0	0	0	1	0	1	0	0	1	1
IPR013729	Multiprotein bridging factor 1, N-terminal	7			2	2	0	0	0	1	0	1	0	1	0	0
IPR002930	Glycine cleavage system H-protein	7			1	1	0	0	0	1	1	1	1	0	0	1
IPR014034	Ferritin, conserved site	7			2	1	0	0	0	1	2	0	0	1	0	0
IPR006011	Syntaxin, N-terminal domain	7			4	1	0	0	0	1	1	0	0	0	0	0
IPR022617	Rad60/SUMO-like domain	7			2	1	0	0	0	1	0	1	0	0	1	1
IPR004522	Asparagine-tRNA ligase	7			2	2	0	0	0	1	0	0	0	1	0	1
IPR008962	PapD-like superfamily	7			4	2	0	0	0	1	0	0	0	0	0	0
IPR017904	ADF/Cofilin	7			1	2	0	0	0	2	1	0	0	0	1	0
IPR001077	O-methyltransferase domain	7			2	2	0	0	0	0	0	0	2	1	0	0
IPR013843	Ribosomal protein S4e, N-terminal	7			1	1	0	0	0	0	1	0	1	3	0	0
IPR004154	Anticodon-binding	7			3	2	0	0	0	1	0	0	0	1	0	0
IPR016461	O-methyltransferase COMT-type	7			2	2	0	0	0	0	0	0	2	1	0	0
IPR017046	Prenylcysteine oxidase	7			1	0	6	0	0	0	0	0	0	0	0	0
IPR007705	Vesicle transport v-SNARE, N-terminal	7			2	4	0	0	0	1	0	0	0	0	0	0
IPR023407	Ribosomal protein S27e, zinc-binding domain superfamily	7			2	2	0	0	0	1	0	0	0	1	1	0
IPR001377	Ribosomal protein S6e	7			2	2	0	0	0	2	0	0	0	0	0	1
IPR002999	Tudor domain	7			1	3	0	0	0	1	1	0	0	1	0	0
IPR008331	Ferritin/DPS protein domain	7			2	1	0	0	0	1	2	0	0	1	0	0
IPR001714	Peptidase M24, methionine aminopeptidase	7			1	1	0	0	0	2	1	0	0	1	0	1
IPR030668	Spermidine/spermine synthase, eukaryotes	7			1	3	0	0	0	0	0	1	0	2	0	0
IPR001266	Ribosomal protein S19e	7			2	2	0	0	0	1	0	0	0	1	1	0
IPR001387	Cro/C1-type helix-turn-helix domain	7			2	2	0	0	0	1	0	1	0	1	0	0
IPR022272	Lipocalin family conserved site	7			1	2	0	0	0	1	2	0	0	0	0	1
IPR027498	Ribosomal protein S2, eukaryotic	7			1	3	0	0	0	1	0	0	0	0	2	0
IPR012347	Ferritin-like	7			2	1	0	0	0	1	2	0	0	1	0	0
IPR002155	Thiolase	7			4	1	0	0	0	1	0	0	0	1	0	0
IPR005711	Ribosomal protein S5, eukaryotic/archaeal	7			2	1	0	0	0	1	0	0	0	3	0	0
IPR011333	SKP1/BTB/POZ domain superfamily	7			3	2	0	0	0	1	0	1	0	0	0	0
IPR000793	ATP synthase, alpha subunit, C-terminal	7			2	1	0	0	0	1	1	0	0	1	0	1
IPR001865	Ribosomal protein S2	7			1	3	0	0	0	1	0	0	0	0	2	0
IPR003034	SAP domain	7			1	1	0	0	0	2	1	0	1	1	0	0
IPR019972	Ribosomal protein L14P, conserved site	7			3	1	0	0	0	1	0	0	0	1	1	0
IPR008255	Pyridine nucleotide-disulphide oxidoreductase, class-II, active site	7			2	2	0	0	0	1	0	0	0	2	0	0
IPR006349	2-phosphoglycolate phosphatase, eukaryotic	7			2	2	0	0	0	1	0	1	0	0	0	1
IPR006044	11-S seed storage protein, plant	7			3	1	0	0	0	0	0	0	0	2	0	1
IPR001412	Aminoacyl-tRNA synthetase, class I, conserved site	7			4	3	0	0	0	0	0	0	0	0	0	0
IPR000996	Clathrin light chain	7			2	2	0	0	0	1	0	1	0	0	0	1
IPR023573	Ribosomal protein 50S-L18Ae/60S-L20/60S-L18A	7			3	2	0	0	0	1	1	0	0	0	0	0
IPR000592	Ribosomal protein S27e	7			2	2	0	0	0	1	0	0	0	1	1	0
IPR018199	Ribosomal protein S4e, N-terminal, conserved site	7			1	1	0	0	0	0	1	0	1	3	0	0
IPR000717	Proteasome component (PCI) domain	7			4	1	0	0	1	1	0	0	0	0	0	0
IPR001834	NADH:cytochrome b5 reductase-like	7			2	2	0	0	0	1	1	0	0	1	0	0
IPR023575	Ribosomal protein S19, superfamily	7			3	3	0	0	0	1	0	0	0	0	0	0
IPR020617	Thiolase, C-terminal	7			4	1	0	0	0	1	0	0	0	1	0	0
IPR006196	RNA-binding domain, S1, IF1 type	7			2	3	0	0	0	1	0	0	0	0	0	1
IPR016763	Vesicle-associated membrane-protein-associated protein	7			4	2	0	0	0	1	0	0	0	0	0	0
IPR020846	Major facilitator superfamily domain	7			4	1	0	0	0	0	0	2	0	0	0	0
IPR013845	Ribosomal protein S4e, central region	7			1	1	0	0	0	0	1	0	1	3	0	0
IPR018368	ClpA/B, conserved site 1	7			2	4	0	0	0	0	0	0	0	1	0	0
IPR025755	60S ribosomal protein L4, C-terminal domain	7			2	1	0	0	0	1	0	0	1	2	0	0
IPR009410	Allene oxide cyclase	7			4	1	0	0	0	0	0	0	1	1	0	0
IPR018130	Ribosomal protein S2, conserved site	7			1	3	0	0	0	1	0	0	0	0	2	0
IPR017597	Pyruvate dehydrogenase (acetyl-transferring) E1 component, alpha subunit, subgroup y	7			3	2	0	0	0	1	0	0	0	1	0	0
IPR028877	50S ribosomal protein L18Ae/60S ribosomal protein L20 and L18a	7			3	2	0	0	0	1	1	0	0	0	0	0
IPR006124	Metalloenzyme	7			2	1	0	0	0	0	0	1	2	1	0	0
IPR025585	Photosystem II Pbs27	7			2	2	0	0	0	2	0	0	0	0	0	1
IPR000876	Ribosomal protein S4e	7			1	1	0	0	0	0	1	0	1	3	0	0
IPR002672	Ribosomal protein L28e	7			2	2	0	0	0	1	0	0	0	1	0	1
IPR003375	Photosystem I PsaE, reaction centre subunit IV	7			2	1	0	0	0	1	0	0	0	1	1	1
IPR023591	Ribosomal protein S2, flavodoxin-like domain superfamily	7			1	3	0	0	0	1	0	0	0	0	2	0
IPR020616	Thiolase, N-terminal	7			4	1	0	0	0	1	0	0	0	1	0	0
IPR014347	Tautomerase/MIF superfamily	7			2	2	0	0	0	1	0	0	0	1	0	1
IPR000218	Ribosomal protein L14P	7			3	1	0	0	0	1	0	0	0	1	1	0
IPR020934	Ribosomal protein S19 conserved site	7			3	3	0	0	0	1	0	0	0	0	0	0
IPR021138	60S ribosomal protein L18a/ L20, eukaryotes	7			3	2	0	0	0	1	1	0	0	0	0	0
IPR009081	Phosphopantetheine binding ACP domain	7			1	5	0	0	0	1	0	0	0	0	0	0
IPR023215	Nitrophenylphosphatase-like domain	7			2	2	0	0	0	1	0	1	0	0	0	1
IPR005516	Remorin, C-terminal	7			1	3	0	0	0	0	1	0	0	2	0	0
IPR004182	GRAM domain	7			4	2	0	0	0	1	0	0	0	0	0	0
IPR029004	Ribosomal L28e/Mak16	7			2	2	0	0	0	1	0	0	0	1	0	1
IPR006113	6-phosphogluconate dehydrogenase, decarboxylating	7			3	0	0	0	2	0	0	0	0	2	0	0
IPR020084	NUDIX hydrolase, conserved site	7			5	1	0	0	0	1	0	0	0	0	0	0
IPR003231	Acyl carrier protein (ACP)	7			1	5	0	0	0	1	0	0	0	0	0	0
IPR019985	Ribosomal protein L23	7			1	2	0	0	0	1	1	0	0	2	0	0
IPR005707	Ribosomal protein S2, eukaryotic/archaeal	7			1	3	0	0	0	1	0	0	0	0	2	0
IPR002222	Ribosomal protein S19/S15	7			3	3	0	0	0	1	0	0	0	0	0	0
IPR004790	Isocitrate dehydrogenase NADP-dependent	7			1	3	0	1	0	1	0	1	0	0	0	0
IPR002108	Actin-depolymerising factor homology domain	7			1	2	0	0	0	2	1	0	0	0	1	0
IPR012967	Plant methyltransferase dimerisation	7			2	2	0	0	0	0	0	0	2	1	0	0
IPR028299	ClpA/B, conserved site 2	7			2	4	0	0	0	0	0	0	0	1	0	0
IPR005982	Thioredoxin reductase	7			2	2	0	0	0	1	0	0	0	2	0	0
IPR006357	HAD-superfamily hydrolase, subfamily IIA	7			2	2	0	0	0	1	0	1	0	0	0	1
IPR027027	GOSR2/Membrin/Bos1	7			2	4	0	0	0	1	0	0	0	0	0	0
IPR020613	Thiolase, conserved site	7			4	1	0	0	0	1	0	0	0	1	0	0
IPR006114	6-phosphogluconate dehydrogenase, C-terminal	7			3	0	0	0	2	0	0	0	0	2	0	0
IPR027078	Small nuclear ribonucleoprotein E	7			2	2	0	0	0	1	0	0	0	1	1	0
IPR002906	Ribosomal protein S27a	7			2	1	0	0	0	1	0	0	0	3	0	0
IPR019926	Ribosomal protein L3, conserved site	7			2	2	0	0	0	2	1	0	0	0	0	0
IPR025131	Domain of unknown function DUF4057	7			2	1	0	0	0	1	0	0	0	3	0	0
IPR006630	La-type HTH domain	7			2	3	0	0	0	1	0	1	0	0	0	0
IPR005633	Ribosomal protein L23/L25, N-terminal	7			1	2	0	0	0	1	1	0	0	2	0	0
IPR000566	Lipocalin/cytosolic fatty-acid binding domain	7			1	2	0	0	0	1	2	0	0	0	0	1
IPR017453	Glycine cleavage system H-protein, subgroup	7			1	1	0	0	0	1	1	1	1	0	0	1
IPR009040	Ferritin-like diiron domain	7			2	1	0	0	0	1	2	0	0	1	0	0
IPR011650	Peptidase M20, dimerisation domain	7			1	2	0	1	0	1	0	0	0	1	0	1
IPR002305	Aminoacyl-tRNA synthetase, class Ic	7			3	3	0	0	0	1	0	0	0	0	0	0
IPR014401	Ribosomal protein S6, eukaryotic	7			2	2	0	0	0	2	0	0	0	0	0	1
IPR013000	Ribosomal protein L4/L1e, eukaryotic/archaeal, conserved site	7			2	1	0	0	0	1	0	0	1	2	0	0
IPR023079	Sedoheptulose-1,7-bisphosphatase	7			1	1	0	0	0	1	0	2	0	1	0	1
IPR001519	Ferritin	7			2	1	0	0	0	1	2	0	0	1	0	0
IPR001398	Macrophage migration inhibitory factor	7			2	2	0	0	0	1	0	0	0	1	0	1
IPR001975	Ribosomal protein L40e	7			0	2	0	0	0	1	0	2	0	2	0	0
IPR010241	Ferredoxin [2Fe-2S], plant	7			0	4	0	0	0	0	0	0	0	2	0	1
IPR009960	Fungal fruit body lectin	7			0	0	0	0	0	7	0	0	0	0	0	0
IPR015926	Cytolysin/lectin	7			0	0	0	0	0	7	0	0	0	0	0	0
IPR025532	Glucose-6-phosphate 1-epimerase	6			3	2	0	0	0	1	0	0	0	0	0	0
IPR034016	Aminopeptidase N-type	6			1	3	0	0	0	0	0	0	1	1	0	0
IPR004827	Basic-leucine zipper domain	6			4	2	0	0	0	0	0	0	0	0	0	0
IPR024571	ERAP1-like C-terminal domain	6			1	3	0	0	0	0	0	0	1	1	0	0
IPR004217	Tim10-like	6			3	1	0	0	0	2	0	0	0	0	0	0
IPR032277	40S ribosomal protein S4, C-terminal domain	6			1	1	0	0	0	0	0	0	1	3	0	0
IPR023296	Glycosyl hydrolase, five-bladed beta-propellor domain superfamily	6			2	0	0	0	0	1	0	1	0	0	1	1
IPR015360	XPC-binding domain	6			1	2	0	0	0	1	0	0	0	1	1	0
IPR001246	Lipoxygenase, plant	6			1	1	0	0	0	3	0	0	0	0	1	0
IPR006091	Acyl-CoA oxidase/dehydrogenase, central domain	6			2	2	0	0	0	0	0	0	0	0	0	2
IPR019942	LL-diaminopimelate aminotransferase/aminotransferase ALD1	6			1	2	0	0	0	1	0	0	0	1	0	1
IPR019815	Translation initiation factor 3, C-terminal	6			3	0	0	0	0	1	1	0	0	0	0	1
IPR020835	Catalase superfamily	6			2	1	0	0	0	1	0	0	0	1	1	0
IPR022628	S-adenosylmethionine synthetase, N-terminal	6			3	1	0	0	0	1	0	0	0	0	1	0
IPR012724	Chaperone DnaJ	6			1	2	0	0	0	1	0	0	0	2	0	0
IPR008796	Photosystem I reaction centre subunit N, chloroplastic	6			1	1	0	0	0	1	0	0	0	1	1	1
IPR022631	S-adenosylmethionine synthetase, conserved site	6			3	1	0	0	0	1	0	0	0	0	1	0
IPR000554	Ribosomal protein S7e	6			3	1	0	0	0	1	0	0	0	0	1	0
IPR001394	Peptidase C19, ubiquitin carboxyl-terminal hydrolase	6			3	2	0	0	0	1	0	0	0	0	0	0
IPR000407	Nucleoside phosphatase GDA1/CD39	6			1	1	0	0	0	1	2	0	0	0	0	1
IPR002226	Catalase haem-binding site	6			2	1	0	0	0	1	0	0	0	1	1	0
IPR000132	Nitrilase/cyanide hydratase, conserved site	6			3	2	0	0	0	0	0	0	0	1	0	0
IPR005822	Ribosomal protein L13	6			2	2	0	0	0	1	0	0	0	1	0	0
IPR000157	Toll/interleukin-1 receptor homology (TIR) domain	6			3	0	0	0	0	0	1	0	1	0	0	1
IPR006982	Glutamate synthase, central-N	6			2	1	0	0	0	1	0	0	0	0	0	2
IPR005755	Ribosomal protein L13, eukaryotic/archaeal	6			2	2	0	0	0	1	0	0	0	1	0	0
IPR020574	Ribosomal protein S9, conserved site	6			2	1	0	0	0	1	0	0	0	2	0	0
IPR033922	NAD(P) binding domain of glutamate dehydrogenase	6			3	1	0	0	0	1	0	1	0	0	0	0
IPR018303	P-type ATPase, phosphorylation site	6			3	0	0	0	0	0	0	1	0	2	0	0
IPR013977	Glycine cleavage T-protein, C-terminal barrel domain	6			2	2	0	0	0	1	0	0	0	0	0	1
IPR016193	Cytidine deaminase-like	6			3	2	0	0	0	1	0	0	0	0	0	0
IPR011011	Zinc finger, FYVE/PHD-type	6			1	2	0	0	0	0	0	1	1	0	1	0
IPR022991	Ribosomal protein L30e, conserved site	6			2	3	0	0	0	1	0	0	0	0	0	0
IPR002132	Ribosomal protein L5	6			1	2	0	0	0	1	0	0	1	0	1	0
IPR031167	OBG-type guanine nucleotide-binding (G) domain	6			1	2	0	0	0	1	0	1	0	1	0	0
IPR009075	Acyl-CoA dehydrogenase/oxidase C-terminal	6			2	2	0	0	0	0	0	0	0	0	0	2
IPR000231	Ribosomal protein L30e	6			2	3	0	0	0	1	0	0	0	0	0	0
IPR006083	Phosphoribulokinase/uridine kinase	6			1	1	0	0	0	2	0	1	0	0	0	1
IPR005067	Fatty acid desaturase, type 2	6			4	1	0	0	0	0	0	1	0	0	0	0
IPR005725	ATPase, V1 complex, subunit A	6			1	0	0	0	0	1	0	0	0	3	1	0
IPR033524	Leu/Phe/Val dehydrogenases active site	6			3	1	0	0	0	1	0	1	0	0	0	0
IPR023299	P-type ATPase, cytoplasmic domain N	6			3	0	0	0	0	0	0	1	0	2	0	0
IPR019814	Translation initiation factor 3, N-terminal	6			3	0	0	0	0	1	1	0	0	0	0	1
IPR000668	Peptidase C1A, papain C-terminal	6			3	0	0	1	0	0	0	1	0	0	1	0
IPR001757	P-type ATPase	6			3	0	0	0	0	0	0	1	0	2	0	0
IPR025397	Protein of unknown function DUF4370	6			1	1	0	0	0	1	1	0	0	2	0	0
IPR013830	SGNH hydrolase-type esterase domain	6			2	1	0	1	0	1	0	1	0	0	0	0
IPR002020	Citrate synthase	6			2	1	0	1	0	0	0	1	0	1	0	0
IPR002671	Ribosomal protein L22e	6			2	1	0	0	0	1	0	0	0	1	1	0
IPR002495	Glycosyl transferase, family 8	6			4	1	1	0	0	0	0	0	0	0	0	0
IPR006094	FAD linked oxidase, N-terminal	6			2	0	1	0	0	2	0	0	1	0	0	0
IPR005518	Remorin, N-terminal	6			1	2	0	0	0	0	1	0	0	2	0	0
IPR018277	Ribosomal protein S19e, conserved site	6			2	2	0	0	0	0	0	0	0	1	1	0
IPR002553	Clathrin/coatomer adaptor, adaptin-like, N-terminal	6			3	1	0	0	0	2	0	0	0	0	0	0
IPR013128	Peptidase C1A	6			3	0	0	1	0	0	0	1	0	0	1	0
IPR001910	Inosine/uridine-preferring nucleoside hydrolase domain	6			1	4	0	0	0	0	0	0	0	0	1	0
IPR002489	Glutamate synthase, alpha subunit, C-terminal	6			2	1	0	0	0	1	0	0	0	0	0	2
IPR001921	Ribosomal protein L7A/L8	6			2	2	0	0	0	2	0	0	0	0	0	0
IPR019955	Ubiquitin supergroup	6			1	0	0	0	0	0	1	0	0	4	0	0
IPR023186	Inosine/uridine-preferring nucleoside hydrolase	6			1	4	0	0	0	0	0	0	0	0	1	0
IPR005995	Phosphoglycerate mutase, 2,3-bisphosphoglycerate-independent	6			2	0	0	0	0	0	0	1	2	1	0	0
IPR030670	60S acidic ribosomal protein P0	6			2	1	0	0	0	2	0	0	0	1	0	0
IPR022636	S-adenosylmethionine synthetase superfamily	6			3	1	0	0	0	1	0	0	0	0	1	0
IPR000644	CBS domain	6			2	1	0	0	0	3	0	0	0	0	0	0
IPR010582	Catalase immune-responsive domain	6			2	1	0	0	0	1	0	0	0	1	1	0
IPR016082	Ribosomal protein L30, ferredoxin-like fold domain	6			2	1	0	0	0	1	0	0	1	0	1	0
IPR004806	UV excision repair protein Rad23	6			1	2	0	0	0	1	0	0	0	1	1	0
IPR018209	Pyruvate kinase, active site	6			5	1	0	0	0	0	0	0	0	0	0	0
IPR024711	Catalase, mono-functional, haem-containing, clades 1 and 3	6			2	1	0	0	0	1	0	0	0	1	1	0
IPR011598	Myc-type, basic helix-loop-helix (bHLH) domain	6			2	0	0	0	0	0	0	2	1	0	1	0
IPR000738	WHEP-TRS domain	6			2	2	0	0	0	1	0	0	0	1	0	0
IPR020888	Ribulose bisphosphate carboxylase large subunit, type I	6			1	3	0	0	0	0	0	1	0	0	1	0
IPR028889	Ubiquitin specific protease domain	6			3	2	0	0	0	1	0	0	0	0	0	0
IPR006687	Small GTPase superfamily, SAR1-type	6			1	0	0	0	5	0	0	0	0	0	0	0
IPR031432	MALE GAMETOPHYTE DEFECTIVE 1	6			1	1	0	0	0	1	0	0	0	2	1	0
IPR009719	GBF-interacting protein 1	6			2	3	0	0	0	1	0	0	0	0	0	0
IPR001388	Synaptobrevin	6			2	1	0	0	1	2	0	0	0	0	0	0
IPR025607	Ribosomal protein L5 eukaryotic/L18 archaeal, C-terminal	6			2	2	0	0	0	1	0	0	0	1	0	0
IPR013189	Glycosyl hydrolase family 32, C-terminal	6			2	0	0	0	0	1	0	1	0	0	1	1
IPR008250	P-type ATPase, A domain superfamily	6			3	0	0	0	0	0	0	1	0	2	0	0
IPR000754	Ribosomal protein S9	6			2	1	0	0	0	1	0	0	0	2	0	0
IPR001515	Ribosomal protein L32e	6			2	1	0	0	0	1	0	0	0	2	0	0
IPR016685	RNA-induced silencing complex, nuclease component Tudor-SN	6			1	2	0	0	0	1	1	0	0	1	0	0
IPR002932	Glutamate synthase domain	6			2	1	0	0	0	1	0	0	0	0	0	2
IPR031686	ATPsynthase alpha/beta subunit, N-terminal extension	6			1	0	0	0	0	1	0	0	0	3	1	0
IPR011614	Catalase core domain	6			2	1	0	0	0	1	0	0	0	1	1	0
IPR021109	Aspartic peptidase domain superfamily	6			1	1	0	0	0	0	0	1	0	3	0	0
IPR009100	Acyl-CoA dehydrogenase/oxidase, N-terminal and middle domain superfamily	6			2	2	0	0	0	0	0	0	0	0	0	2
IPR002143	Ribosomal protein L1	6			3	1	0	0	0	1	0	0	0	1	0	0
IPR012676	TGS-like	6			1	2	0	0	0	1	0	1	0	1	0	0
IPR023298	P-type ATPase, transmembrane domain superfamily	6			3	0	0	0	0	0	0	1	0	2	0	0
IPR025661	Cysteine peptidase, asparagine active site	6			3	0	0	1	0	0	0	1	0	0	1	0
IPR004545	PA2G4 family	6			1	1	0	0	0	1	1	0	0	1	0	1
IPR015815	3-hydroxyisobutyrate dehydrogenase-related	6			3	1	0	0	0	1	0	0	0	0	0	1
IPR000907	Lipoxygenase	6			1	1	0	0	0	3	0	0	0	0	1	0
IPR023672	Ribosomal protein L2, archaeal-type	6			2	1	0	0	0	2	0	0	0	1	0	0
IPR024888	U1 small nuclear ribonucleoprotein A/U2 small nuclear ribonucleoprotein B''	6			1	4	0	0	0	1	0	0	0	0	0	0
IPR022630	S-adenosylmethionine synthetase, C-terminal	6			3	1	0	0	0	1	0	0	0	0	1	0
IPR001881	EGF-like calcium-binding domain	6			2	0	3	0	0	1	0	0	0	0	0	0
IPR001197	Ribosomal protein L10e	6			2	1	0	0	0	1	0	0	0	2	0	0
IPR005485	Ribosomal protein L5 eukaryotic/L18 archaeal	6			2	2	0	0	0	1	0	0	0	1	0	0
IPR018105	Translationally controlled tumour protein	6			1	1	0	0	0	1	0	0	1	1	1	0
IPR011322	Nitrogen regulatory PII-like, alpha/beta	6			3	1	0	0	0	1	0	0	0	0	1	0
IPR028427	Peptide methionine sulfoxide reductase	6			3	1	0	0	0	1	0	0	0	1	0	0
IPR022629	S-adenosylmethionine synthetase, central domain	6			3	1	0	0	0	1	0	0	0	0	1	0
IPR018097	EGF-like calcium-binding, conserved site	6			2	0	3	0	0	1	0	0	0	0	0	0
IPR001544	Aminotransferase class IV	6			3	2	0	0	0	1	0	0	0	0	0	0
IPR001288	Translation initiation factor 3	6			3	0	0	0	0	1	1	0	0	0	0	1
IPR018038	Ribosomal protein L30, conserved site	6			2	1	0	0	0	1	0	0	1	0	1	0
IPR029099	Ribose-phosphate pyrophosphokinase, N-terminal domain	6			2	2	0	0	0	1	0	1	0	0	0	0
IPR016071	Staphylococcal nuclease (SNase-like), OB-fold	6			1	2	0	0	0	1	1	0	0	1	0	0
IPR012110	Thiamine pyrophosphate (TPP)-dependent enzyme	6			1	1	0	0	0	0	0	2	0	1	1	0
IPR001976	Ribosomal protein S24e	6			2	0	0	0	0	1	0	0	0	2	0	1
IPR001810	F-box domain	6			3	0	0	0	0	0	0	3	0	0	0	0
IPR018255	Ribosomal protein L10e, conserved site	6			2	1	0	0	0	1	0	0	0	2	0	0
IPR018028	Catalase, mono-functional, haem-containing	6			2	1	0	0	0	1	0	0	0	1	1	0
IPR017932	Glutamine amidotransferase type 2 domain	6			2	1	0	0	0	1	0	0	0	0	0	2
IPR012988	Ribosomal protein L30, N-terminal	6			2	1	0	0	0	1	0	0	1	0	1	0
IPR013809	ENTH domain	6			3	2	0	0	0	1	0	0	0	0	0	0
IPR018103	Translationally controlled tumour protein, conserved site	6			1	1	0	0	0	1	0	0	1	1	1	0
IPR022878	V-type ATP synthase catalytic alpha chain	6			1	0	0	0	0	1	0	0	0	3	1	0
IPR032259	Enoyl-CoA hydratase/isomerase, HIBYL-CoA-H type	6			2	2	0	0	0	1	0	1	0	0	0	0
IPR005294	ATP synthase, F1 complex, alpha subunit	6			2	1	0	0	0	1	1	0	0	0	0	1
IPR000243	Peptidase T1A, proteasome beta-subunit	6			2	1	0	1	0	1	0	0	0	0	1	0
IPR013786	Acyl-CoA dehydrogenase/oxidase, N-terminal	6			2	2	0	0	0	0	0	0	0	0	0	2
IPR016142	Citrate synthase-like, large alpha subdomain	6			2	1	0	1	0	0	0	1	0	1	0	0
IPR013819	Lipoxygenase, C-terminal	6			1	1	0	0	0	3	0	0	0	0	1	0
IPR011331	Ribosomal protein L37ae/L37e	6			3	1	0	0	0	1	0	0	0	1	0	0
IPR018098	Ribosomal S24e conserved site	6			2	0	0	0	0	1	0	0	0	2	0	1
IPR000630	Ribosomal protein S8	6			2	2	0	1	0	0	0	0	0	0	0	1
IPR017900	4Fe-4S ferredoxin, iron-sulphur binding, conserved site	6			1	5	0	0	0	0	0	0	0	0	0	0
IPR020615	Thiolase, acyl-enzyme intermediate active site	6			3	1	0	0	0	1	0	0	0	1	0	0
IPR005938	AAA ATPase, CDC48 family	6			1	0	0	0	0	1	0	2	0	2	0	0
IPR011323	Mss4/translationally controlled tumour-associated TCTP	6			1	1	0	0	0	1	0	0	1	1	1	0
IPR001005	SANT/Myb domain	6			3	1	1	0	0	0	0	1	0	0	0	0
IPR018268	Ribosomal protein S10, conserved site	6			2	0	0	0	0	2	0	0	1	0	1	0
IPR017866	Succinyl-CoA synthetase, beta subunit, conserved site	6			2	1	0	0	0	0	0	0	0	2	0	1
IPR022278	Phosphoserine aminotransferase	6			2	1	0	0	0	0	0	1	0	2	0	0
IPR012348	Ribonucleotide reductase-like	6			4	1	0	0	0	0	0	1	0	0	0	0
IPR017896	4Fe-4S ferredoxin-type, iron-sulphur binding domain	6			1	5	0	0	0	0	0	0	0	0	0	0
IPR005018	DOMON domain	6			2	2	1	0	0	0	0	0	1	0	0	0
IPR002133	S-adenosylmethionine synthetase	6			3	1	0	0	0	1	0	0	0	0	1	0
IPR002935	Class I-like SAM-dependent O-methyltransferase	6			2	2	0	0	0	1	0	0	0	1	0	0
IPR004429	Isopropylmalate dehydrogenase	6			3	1	0	0	0	1	0	1	0	0	0	0
IPR010908	Longin domain	6			2	1	0	0	1	2	0	0	0	0	0	0
IPR004014	Cation-transporting P-type ATPase, N-terminal	6			3	0	0	0	0	0	0	1	0	2	0	0
IPR025064	Domain of unknown function DUF4005	6			5	0	0	0	0	0	0	1	0	0	0	0
IPR006843	Plastid lipid-associated protein/fibrillin conserved domain	6			0	2	0	0	0	3	0	0	0	0	0	1
IPR004146	DC1	6			0	2	0	0	0	1	0	1	0	2	0	0
IPR020550	Inositol monophosphatase, conserved site	6			0	3	0	0	0	2	0	0	0	0	0	1
IPR001469	ATP synthase, F1 complex, delta/epsilon subunit	6			0	2	0	0	0	0	0	0	0	2	1	1
IPR020546	ATP synthase, F1 complex, delta/epsilon subunit, N-terminal	6			0	2	0	0	0	0	0	0	0	2	1	1
IPR024873	Ectonucleotide pyrophosphatase/phosphodiesterase family	6			0	1	0	0	0	1	0	1	1	1	0	1
IPR036188	FAD/NAD(P)-binding domain superfamily	6			0	0	6	0	0	0	0	0	0	0	0	0
IPR017755	N-carbamoylputrescine amidase	5			1	1	0	0	0	1	0	1	0	0	1	0
IPR009019	K homology domain superfamily, prokaryotic type	5			1	1	0	0	0	1	0	0	1	1	0	0
IPR001940	Peptidase S1C	5			2	3	0	0	0	0	0	0	0	0	0	0
IPR002674	Ribosomal protein L37ae	5			2	1	0	0	0	1	0	0	0	1	0	0
IPR022313	Phenylalanine/histidine ammonia-lyases, active site	5			1	1	0	0	0	0	0	0	0	3	0	0
IPR000182	GNAT domain	5			1	2	0	0	0	1	0	0	0	0	1	0
IPR013024	Gamma-glutamyl cyclotransferase-like	5			3	2	0	0	0	0	0	0	0	0	0	0
IPR013990	Water stress and hypersensitive response domain	5			3	1	0	0	0	0	0	0	0	0	1	0
IPR006066	Nitrite/sulphite reductase iron-sulphur/sirohaem-binding site	5			2	1	0	0	0	0	0	0	0	1	0	1
IPR004788	Ribose 5-phosphate isomerase, type A	5			2	2	0	0	0	1	0	0	0	0	0	0
IPR008469	DREPP family	5			2	2	0	0	0	1	0	0	0	0	0	0
IPR005786	Branched-chain amino acid aminotransferase II	5			3	1	0	0	0	1	0	0	0	0	0	0
IPR009012	GrpE nucleotide exchange factor, head	5			1	4	0	0	0	0	0	0	0	0	0	0
IPR001047	Ribosomal protein S8e	5			1	2	0	0	0	1	0	0	0	1	0	0
IPR013035	Phosphoenolpyruvate carboxykinase, C-terminal	5			2	0	0	0	0	3	0	0	0	0	0	0
IPR016897	S-phase kinase-associated protein 1	5			3	2	0	0	0	0	0	0	0	0	0	0
IPR016073	SKP1 component, POZ domain	5			3	2	0	0	0	0	0	0	0	0	0	0
IPR018283	Ribosomal protein S8e, conserved site	5			1	2	0	0	0	1	0	0	0	1	0	0
IPR005937	26S proteasome regulatory subunit P45-like	5			3	0	0	0	0	0	0	0	1	0	1	0
IPR013041	Clathrin adaptor, appendage, Ig-like subdomain superfamily	5			3	1	0	0	0	1	0	0	0	0	0	0
IPR024675	Eukaryotic translation initiation factor 3 subunit G, N-terminal	5			1	1	0	0	0	2	0	1	0	0	0	0
IPR027433	Lipoxygenase, domain 3	5			1	1	0	0	0	2	0	0	0	0	1	0
IPR006593	Cytochrome b561/ferric reductase transmembrane	5			2	1	1	0	0	0	0	0	1	0	0	0
IPR016035	Acyl transferase/acyl hydrolase/lysophospholipase	5			4	1	0	0	0	0	0	0	0	0	0	0
IPR000845	Nucleoside phosphorylase domain	5			1	1	1	0	0	0	2	0	0	0	0	0
IPR012292	Globin/Protoglobin	5			1	0	0	0	0	2	0	2	0	0	0	0
IPR000988	Ribosomal protein L24e-related	5			1	2	0	0	0	2	0	0	0	0	0	0
IPR019979	Ribosomal protein S17, conserved site	5			3	1	0	0	0	1	0	0	0	0	0	0
IPR000730	Proliferating cell nuclear antigen, PCNA	5			2	1	0	0	0	1	0	1	0	0	0	0
IPR020845	AMP-binding, conserved site	5			4	0	0	0	0	0	0	0	1	0	0	0
IPR023395	Mitochondrial carrier domain superfamily	5			2	0	0	0	0	0	0	0	0	0	3	0
IPR008210	Phosphoenolpyruvate carboxykinase, N-terminal	5			2	0	0	0	0	3	0	0	0	0	0	0
IPR001360	Glycoside hydrolase family 1	5			3	0	0	0	0	0	0	2	0	0	0	0
IPR005900	6-phosphogluconolactonase, DevB-type	5			3	1	0	0	0	0	0	0	0	1	0	0
IPR013029	YchF, C-terminal domain	5			1	1	0	0	0	1	0	1	0	1	0	0
IPR023442	Ribosomal protein L24e, conserved site	5			1	2	0	0	0	2	0	0	0	0	0	0
IPR001232	S-phase kinase-associated protein 1-like	5			3	2	0	0	0	0	0	0	0	0	0	0
IPR022659	Proliferating cell nuclear antigen, PCNA, conserved site	5			2	1	0	0	0	1	0	1	0	0	0	0
IPR013116	Ketol-acid reductoisomerase, N-terminal	5			1	0	0	0	0	0	0	1	1	2	0	0
IPR016189	Translation initiation factor IF2/IF5, N-terminal	5			2	2	0	0	0	0	0	0	0	1	0	0
IPR009011	Mannose-6-phosphate receptor binding domain superfamily	5			2	1	0	2	0	0	0	0	0	0	0	0
IPR010084	Beta-hydroxyacyl-(acyl-carrier-protein) dehydratase FabZ	5			2	0	0	0	0	1	0	0	0	0	1	1
IPR004159	Putative S-adenosyl-L-methionine-dependent methyltransferase	5			3	0	0	0	0	2	0	0	0	0	0	0
IPR018200	Ubiquitin specific protease, conserved site	5			2	2	0	0	0	1	0	0	0	0	0	0
IPR009097	Cyclic phosphodiesterase	5			3	1	0	0	0	1	0	0	0	0	0	0
IPR015994	Phosphoenolpyruvate carboxykinase (ATP), conserved site	5			2	0	0	0	0	3	0	0	0	0	0	0
IPR022649	Proliferating cell nuclear antigen, PCNA, C-terminal	5			2	1	0	0	0	1	0	1	0	0	0	0
IPR002784	Ribosomal protein L14e domain	5			2	1	0	0	0	1	0	0	0	0	1	0
IPR020476	NUDIX hydrolase	5			3	1	0	0	0	1	0	0	0	0	0	0
IPR005703	Ribosomal protein S3, eukaryotic/archaeal	5			1	1	0	0	0	1	0	0	1	1	0	0
IPR005959	Fumarylacetoacetase	5			1	1	0	0	0	1	0	0	1	1	0	0
IPR033720	Elongation factor Tu, domain 2	5			2	1	0	0	0	1	0	0	0	0	0	1
IPR010918	PurM-like, C-terminal domain	5			1	1	0	0	0	1	0	2	0	0	0	0
IPR017941	Rieske [2Fe-2S] iron-sulphur domain	5			2	1	1	0	0	1	0	0	0	0	0	0
IPR000891	Pyruvate carboxyltransferase	5			3	1	0	0	0	1	0	0	0	0	0	0
IPR000509	Ribosomal protein L36e	5			2	1	0	0	0	1	0	0	0	1	0	0
IPR005117	Nitrite/Sulfite reductase ferredoxin-like domain	5			2	1	0	0	0	0	0	0	0	1	0	1
IPR006204	GHMP kinase N-terminal domain	5			4	1	0	0	0	0	0	0	0	0	0	0
IPR018282	Ribosomal protein S6e, conserved site	5			1	2	0	0	0	1	0	0	0	0	0	1
IPR016206	Ketol-acid reductoisomerase, plant	5			1	0	0	0	0	0	0	1	1	2	0	0
IPR002735	Translation initiation factor IF2/IF5	5			2	2	0	0	0	0	0	0	0	1	0	0
IPR004396	Ribosome-binding ATPase YchF/Obg-like ATPase 1	5			1	1	0	0	0	1	0	1	0	1	0	0
IPR002836	PDCD5-like	5			1	1	0	0	0	1	0	0	0	1	1	0
IPR017214	Cytochrome b561 and DOMON domain-containing protein	5			2	1	1	0	0	0	0	0	1	0	0	0
IPR024708	Catalase active site	5			1	1	0	0	0	1	0	0	0	1	1	0
IPR002034	Alpha-isopropylmalate/homocitrate synthase, conserved site	5			3	1	0	0	0	1	0	0	0	0	0	0
IPR013216	Methyltransferase type 11	5			2	2	0	0	0	1	0	0	0	0	0	0
IPR014719	Ribosomal protein L7/L12, C-terminal/adaptor protein ClpS-like	5			1	2	0	0	0	1	0	0	0	0	1	0
IPR006183	6-phosphogluconate dehydrogenase	5			3	0	0	0	2	0	0	0	0	0	0	0
IPR033847	ATP-citrate lyase/succinyl-CoA ligase, conserved site	5			2	1	0	0	0	0	0	0	0	2	0	0
IPR033939	Branched-chain aminotransferase	5			3	1	0	0	0	1	0	0	0	0	0	0
IPR000506	Ketol-acid reductoisomerase, C-terminal	5			1	0	0	0	0	0	0	1	1	2	0	0
IPR006148	Glucosamine/galactosamine-6-phosphate isomerase	5			3	1	0	0	0	0	0	0	0	1	0	0
IPR006162	Phosphopantetheine attachment site	5			1	4	0	0	0	0	0	0	0	0	0	0
IPR015377	Fumarylacetoacetase, N-terminal	5			1	1	0	0	0	1	0	0	1	1	0	0
IPR000740	GrpE nucleotide exchange factor	5			1	4	0	0	0	0	0	0	0	0	0	0
IPR000873	AMP-dependent synthetase/ligase	5			4	0	0	0	0	0	0	0	1	0	0	0
IPR013201	Cathepsin propeptide inhibitor domain (I29)	5			3	0	0	1	0	0	0	0	0	0	1	0
IPR004871	Cleavage/polyadenylation specificity factor, A subunit, C-terminal	5			2	2	0	0	0	1	0	0	0	0	0	0
IPR005998	Ribosomal protein L7, eukaryotic	5			2	1	0	0	0	1	0	0	0	0	1	0
IPR018254	Ribosomal protein L29, conserved site	5			4	0	0	0	0	1	0	0	0	0	0	0
IPR007676	Ribophorin I	5			2	1	1	1	0	0	0	0	0	0	0	0
IPR017440	ATP-citrate lyase/succinyl-CoA ligase, active site	5			2	1	0	0	0	0	0	0	0	2	0	0
IPR022271	Lipocalin, ApoD type	5			1	1	0	0	0	0	2	0	0	0	0	1
IPR001272	Phosphoenolpyruvate carboxykinase, ATP-utilising	5			2	0	0	0	0	3	0	0	0	0	0	0
IPR001279	Metallo-beta-lactamase	5			1	1	0	0	0	2	0	0	0	1	0	0
IPR023563	Ribosomal protein L13, conserved site	5			2	2	0	0	0	1	0	0	0	0	0	0
IPR009003	Peptidase S1, PA clan	5			2	3	0	0	0	0	0	0	0	0	0	0
IPR004733	Phosphoribosylformylglycinamidine cyclo-ligase	5			1	1	0	0	0	1	0	2	0	0	0	0
IPR003903	Ubiquitin interacting motif	5			2	0	1	0	0	0	0	0	0	0	2	0
IPR022309	Ribosomal protein S8e/ribosomal biogenesis NSA2	5			1	2	0	0	0	1	0	0	0	1	0	0
IPR001106	Aromatic amino acid lyase	5			1	1	0	0	0	0	0	0	0	3	0	0
IPR018053	Glycoside hydrolase, family 32, active site	5			2	0	0	0	0	1	0	0	0	0	1	1
IPR006082	Phosphoribulokinase	5			1	1	0	0	0	1	0	1	0	0	0	1
IPR013805	GrpE nucleotide exchange factor, coiled-coil	5			1	4	0	0	0	0	0	0	0	0	0	0
IPR022648	Proliferating cell nuclear antigen, PCNA, N-terminal	5			2	1	0	0	0	1	0	1	0	0	0	0
IPR001907	ATP-dependent Clp protease proteolytic subunit	5			3	1	0	0	0	0	0	1	0	0	0	0
IPR013114	Beta-hydroxydecanoyl thiol ester dehydrase, FabA/FabZ	5			2	0	0	0	0	1	0	0	0	0	1	1
IPR006067	Nitrite/sulphite reductase 4Fe-4S domain	5			2	1	0	0	0	0	0	0	0	1	0	1
IPR015946	K homology domain-like, alpha/beta	5			1	2	0	0	0	1	0	0	0	1	0	0
IPR006257	Dihydrolipoyllysine-residue acetyltransferase component of pyruvate dehydrogenase complex	5			2	1	0	0	0	1	0	0	0	1	0	0
IPR003121	SWIB/MDM2 domain	5			1	2	0	0	0	1	0	1	0	0	0	0
IPR001351	Ribosomal protein S3, C-terminal	5			1	1	0	0	0	1	0	0	1	1	0	0
IPR007699	SGS domain	5			1	2	0	0	0	2	0	0	0	0	0	0
IPR000571	Zinc finger, CCCH-type	5			1	3	0	0	0	0	1	0	0	0	0	0
IPR016188	PurM-like, N-terminal domain	5			1	1	0	0	0	1	0	2	0	0	0	0
IPR002204	3-hydroxyisobutyrate dehydrogenase-related, conserved site	5			2	1	0	0	0	2	0	0	0	0	0	0
IPR014560	Uncharacterised conserved protein UCP030333, DNA/RNA-binding Alba-related	5			2	2	0	0	0	1	0	0	0	0	0	0
IPR023192	TGS-like domain superfamily	5			1	1	0	0	0	1	0	1	0	1	0	0
IPR005713	Ribosomal protein S19A/S15e	5			2	2	0	0	0	1	0	0	0	0	0	0
IPR006255	Dihydrolipoamide succinyltransferase	5			2	1	0	0	0	1	0	1	0	0	0	0
IPR001965	Zinc finger, PHD-type	5			1	1	0	0	0	0	0	1	1	0	1	0
IPR009050	Globin-like superfamily	5			1	0	0	0	0	2	0	2	0	0	0	0
IPR031059	High mobility group protein HMGA, plant	5			1	2	0	0	0	0	0	1	0	1	0	0
IPR011017	TRASH domain	5			1	2	0	0	0	2	0	0	0	0	0	0
IPR004226	Tubulin binding cofactor A	5			1	1	0	0	0	1	0	1	0	1	0	0
IPR025660	Cysteine peptidase, histidine active site	5			3	0	0	0	0	0	0	1	0	0	1	0
IPR023562	Clp protease proteolytic subunit /Translocation-enhancing protein TepA	5			3	1	0	0	0	0	0	1	0	0	0	0
IPR016190	Translation initiation factor IF2/IF5, zinc-binding	5			2	2	0	0	0	0	0	0	0	1	0	0
IPR017334	Eukaryotic translation initiation factor 3 subunit G	5			1	1	0	0	0	2	0	1	0	0	0	0
IPR000116	High mobility group protein HMGA	5			1	2	0	0	0	0	0	1	0	1	0	0
IPR005568	Ribosomal protein L6, N-terminal	5			2	0	0	0	0	1	2	0	0	0	0	0
IPR008974	TRAF-like	5			2	2	0	0	0	1	0	0	0	0	0	0
IPR006534	P-type ATPase, subfamily IIIA	5			2	0	0	0	0	0	0	1	0	2	0	0
IPR015947	PUA-like superfamily	5			2	2	0	0	0	1	0	0	0	0	0	0
IPR033753	Glycine cleavage system H-protein/Simiate	5			1	1	0	0	0	1	0	1	0	0	0	1
IPR005606	Sec20	5			1	2	0	0	0	1	1	0	0	0	0	0
IPR005874	Eukaryotic translation initiation factor SUI1	5			1	2	0	0	0	1	0	0	0	1	0	0
IPR012466	NECAP, PHear domain	5			2	2	0	0	0	1	0	0	0	0	0	0
IPR010061	Methylmalonate-semialdehyde dehydrogenase	5			1	1	0	0	0	1	0	1	0	1	0	0
IPR013023	Ketol-acid reductoisomerase	5			1	0	0	0	0	0	0	1	1	2	0	0
IPR013750	GHMP kinase, C-terminal domain	5			4	1	0	0	0	0	0	0	0	0	0	0
IPR004541	Translation elongation factor EFTu/EF1A, bacterial/organelle	5			2	1	0	0	0	1	0	0	0	0	0	1
IPR003029	S1 domain	5			2	2	0	0	0	1	0	0	0	0	0	0
IPR004434	Isocitrate dehydrogenase NAD-dependent	5			5	0	0	0	0	0	0	0	0	0	0	0
IPR019813	Translation initiation factor 3, conserved site	5			2	0	0	0	0	1	1	0	0	0	0	1
IPR000225	Armadillo	5			1	2	0	0	0	0	0	1	1	0	0	0
IPR018108	Mitochondrial substrate/solute carrier	5			2	0	0	0	0	0	0	0	0	0	3	0
IPR005922	Phenylalanine ammonia-lyase	5			1	1	0	0	0	0	0	0	0	3	0	0
IPR002478	PUA domain	5			2	2	0	0	0	1	0	0	0	0	0	0
IPR005723	ATPase, V1 complex, subunit B	5			1	1	0	0	0	0	0	0	0	1	2	0
IPR006287	Protein/nucleic acid deglycase DJ-1	5			2	2	0	0	0	1	0	0	0	0	0	0
IPR016072	SKP1 component, dimerisation	5			3	2	0	0	0	0	0	0	0	0	0	0
IPR033646	CLU central domain	5			2	3	0	0	0	0	0	0	0	0	0	0
IPR001858	Phosphatidylethanolamine-binding, conserved site	5			0	5	0	0	0	0	0	0	0	0	0	0
IPR013105	Tetratricopeptide repeat 2	5			0	1	0	0	0	2	0	1	0	1	0	0
IPR013094	Alpha/beta hydrolase fold-3	5			0	1	0	0	0	0	2	1	0	0	0	1
IPR033942	Inositol monophosphatase	5			0	2	0	0	0	2	0	0	0	0	0	1
IPR036890	Histidine kinase/HSP90-like ATPase superfamily	5			0	0	5	0	0	0	0	0	0	0	0	0
IPR004131	Pyrophosphate-energised proton pump	5			0	0	0	0	3	1	0	0	0	0	0	1
IPR022674	Glucose-6-phosphate dehydrogenase, NAD-binding	4			1	1	0	0	0	0	0	1	0	1	0	0
IPR011039	Transcription Factor IIF, Rap30/Rap74, interaction	4			2	1	0	0	0	1	0	0	0	0	0	0
IPR018259	Ribosomal protein L21e, conserved site	4			1	1	0	0	0	1	0	0	0	1	0	0
IPR006760	Endosulphine	4			2	1	0	0	0	0	0	0	0	0	1	0
IPR019796	Glucose-6-phosphate dehydrogenase, active site	4			1	1	0	0	0	0	0	1	0	1	0	0
IPR002358	Ribosomal protein L6, conserved site	4			1	1	0	0	0	1	0	0	0	0	0	1
IPR004368	Translation initiation factor IF-1	4			1	2	0	0	0	0	0	0	0	0	0	1
IPR033294	Erlin1/2	4			1	0	2	0	0	0	0	0	0	0	1	0
IPR001610	PAC motif	4			1	2	0	0	0	1	0	0	0	0	0	0
IPR013761	Sterile alpha motif/pointed domain superfamily	4			2	1	0	0	0	0	0	0	0	1	0	0
IPR014002	Agenet domain, plant type	4			1	1	0	0	0	0	0	1	0	0	1	0
IPR006973	Pre-mRNA-splicing factor Cwf15/Cwc15	4			1	1	0	0	0	1	0	0	0	1	0	0
IPR006594	LIS1 homology motif	4			1	1	0	0	0	2	0	0	0	0	0	0
IPR020781	ATPase, OSCP/delta subunit, conserved site	4			1	1	0	0	0	1	0	0	0	0	1	0
IPR015916	Galactose oxidase, beta-propeller	4			2	0	0	0	0	2	0	0	0	0	0	0
IPR005756	Ribosomal protein L26/L24, eukaryotic/archaeal	4			2	1	0	0	0	1	0	0	0	0	0	0
IPR029043	Glycine cleavage T-protein/YgfZ, C-terminal	4			1	1	0	0	0	1	0	0	0	0	0	1
IPR001736	Phospholipase D/Transphosphatidylase	4			2	1	0	0	0	0	1	0	0	0	0	0
IPR001147	Ribosomal protein L21e	4			1	1	0	0	0	1	0	0	0	1	0	0
IPR014476	AT-hook motif nuclear-localized protein 15-29	4			4	0	0	0	0	0	0	0	0	0	0	0
IPR008928	Six-hairpin glycosidase superfamily	4			2	0	0	0	0	0	0	2	0	0	0	0
IPR003103	BAG domain	4			1	3	0	0	0	0	0	0	0	0	0	0
IPR005772	ATPase, V1 complex, subunit F, eukaryotic	4			1	1	0	0	0	1	0	0	0	0	1	0
IPR004207	Ferredoxin thioredoxin reductase, alpha chain	4			1	1	0	0	0	1	0	0	0	0	0	1
IPR002023	NADH-quinone oxidoreductase subunit E-like	4			1	1	0	0	0	1	0	0	0	0	0	1
IPR008881	Trigger factor, ribosome-binding, bacterial	4			2	2	0	0	0	0	0	0	0	0	0	0
IPR000039	Ribosomal protein L18e	4			2	1	0	0	0	1	0	0	0	0	0	0
IPR000054	Ribosomal protein L31e	4			1	2	0	0	0	1	0	0	0	0	0	0
IPR015867	Nitrogen regulatory protein PII/ATP phosphoribosyltransferase, C-terminal	4			2	0	0	0	0	1	0	0	0	0	1	0
IPR026015	F1F0 ATP synthase OSCP/delta subunit, N-terminal domain superfamily	4			1	1	0	0	0	1	0	0	0	0	1	0
IPR013650	ATP-grasp fold, succinyl-CoA synthetase-type	4			1	1	0	0	0	0	0	0	0	1	0	1
IPR006519	Ribosomal protein L11, bacterial-type	4			1	1	0	0	0	1	1	0	0	0	0	0
IPR014909	Cytochrome b6-f complex Fe-S subunit	4			1	1	1	0	0	1	0	0	0	0	0	0
IPR005174	Domain unknown function DUF295	4			2	0	0	0	0	0	0	2	0	0	0	0
IPR006361	Uroporphyrinogen decarboxylase HemE	4			1	2	0	0	0	1	0	0	0	0	0	0
IPR016167	FAD-binding, type PCMH, subdomain 1	4			2	0	0	0	0	1	0	0	1	0	0	0
IPR023144	Phenylalanine ammonia-lyase, shielding domain superfamily	4			1	0	0	0	0	0	0	0	0	3	0	0
IPR001929	Germin	4			1	0	0	1	0	1	0	0	0	0	1	0
IPR022675	Glucose-6-phosphate dehydrogenase, C-terminal	4			1	1	0	0	0	0	0	1	0	1	0	0
IPR006089	Acyl-CoA dehydrogenase, conserved site	4			2	1	0	0	0	0	0	0	0	0	0	1
IPR006223	Glycine cleavage system T protein	4			1	1	0	0	0	1	0	0	0	0	0	1
IPR002317	Serine-tRNA ligase, type1	4			1	2	0	0	0	0	0	0	1	0	0	0
IPR005764	Adenine phosphoribosyl transferase	4			3	0	0	0	0	0	0	0	0	0	1	0
IPR022365	Clathrin, heavy chain, propeller repeat	4			1	0	0	0	0	1	0	0	0	2	0	0
IPR001931	Ribosomal protein S21e	4			2	1	0	0	0	1	0	0	0	0	0	0
IPR000014	PAS domain	4			1	2	0	0	0	1	0	0	0	0	0	0
IPR008195	Ribosomal protein L34Ae	4			2	1	0	0	0	1	0	0	0	0	0	0
IPR033812	Proteasome subunit alpha5	4			2	0	0	0	0	0	1	0	0	0	1	0
IPR013823	Ribosomal protein L7/L12, C-terminal	4			1	1	0	0	0	1	0	0	0	0	1	0
IPR003437	Glycine dehydrogenase (decarboxylating)	4			1	1	0	0	0	1	0	0	0	0	0	1
IPR015007	Nuclear pore complex, NUP2/50/61	4			1	2	0	0	0	0	0	1	0	0	0	0
IPR002028	Tryptophan synthase, alpha chain	4			2	1	0	0	0	1	0	0	0	0	0	0
IPR015679	Phospholipase D family	4			2	1	0	0	0	0	1	0	0	0	0	0
IPR022761	Fumarate lyase, N-terminal	4			2	2	0	0	0	0	0	0	0	0	0	0
IPR000023	Phosphofructokinase domain	4			2	0	0	0	0	0	0	0	0	2	0	0
IPR024169	Serine-pyruvate aminotransferase/2-aminoethylphosphonate-pyruvate transaminase	4			1	1	0	0	0	1	0	0	0	0	0	1
IPR019103	Aspartic peptidase, DDI1-type	4			1	1	0	0	0	0	0	0	0	2	0	0
IPR027266	GTP-binding protein TrmE/Glycine cleavage system T protein, domain 1	4			1	1	0	0	0	1	0	0	0	0	0	1
IPR018204	Tryptophan synthase, alpha chain, active site	4			2	1	0	0	0	1	0	0	0	0	0	0
IPR006455	Homeodomain, ZF-HD class	4			1	2	0	0	0	1	0	0	0	0	0	0
IPR028275	Clustered mitochondria protein, N-terminal	4			2	2	0	0	0	0	0	0	0	0	0	0
IPR001849	Pleckstrin homology domain	4			2	1	0	0	0	0	0	1	0	0	0	0
IPR015348	Clathrin, heavy chain, linker, core motif	4			1	0	0	0	0	1	0	0	0	2	0	0
IPR019906	Ribosomal protein L6, bacterial-type	4			1	1	0	0	0	1	0	0	0	0	0	1
IPR028203	Photosynthesis system II assembly factor Ycf48/Hcf136-like domain	4			1	1	0	0	0	1	0	0	0	0	0	1
IPR033732	ATP synthase, F1 complex, alpha subunit nucleotide-binding domain	4			2	1	0	0	0	0	1	0	0	0	0	0
IPR002446	Lipocalin, bacterial	4			1	0	0	0	0	0	2	0	0	0	0	1
IPR027110	Pyruvate dehydrogenase E1 component subunit beta	4			1	0	0	0	0	0	0	0	0	1	2	0
IPR010625	CHCH	4			2	1	0	0	0	0	0	0	0	0	1	0
IPR001282	Glucose-6-phosphate dehydrogenase	4			1	1	0	0	0	0	0	1	0	1	0	0
IPR004015	SKI-interacting protein SKIP, SNW domain	4			1	1	0	0	0	1	0	1	0	0	0	0
IPR000801	Putative esterase	4			1	1	0	0	0	1	0	0	0	0	1	0
IPR010259	Peptidase S8 propeptide/proteinase inhibitor I9	4			1	0	0	0	0	1	2	0	0	0	0	0
IPR026823	Complement Clr-like EGF domain	4			1	0	3	0	0	0	0	0	0	0	0	0
IPR008932	Ribosomal protein L7/L12, oligomerisation	4			1	1	0	0	0	1	0	0	0	0	1	0
IPR001210	Ribosomal protein S17e	4			1	1	0	0	0	0	0	0	0	2	0	0
IPR000289	Ribosomal protein S28e	4			2	1	0	0	0	1	0	0	0	0	0	0
IPR032440	40S ribosomal protein S11, N-terminal	4			2	1	0	0	0	1	0	0	0	0	0	0
IPR013906	Eukaryotic translation initiation factor 3 subunit J	4			2	1	0	0	0	1	0	0	0	0	0	0
IPR000169	Cysteine peptidase, cysteine active site	4			3	0	0	0	0	0	0	0	0	0	1	0
IPR011273	Malate dehydrogenase, NADP-dependent, plants	4			1	1	0	0	0	1	0	1	0	0	0	0
IPR018260	Ribosomal protein L22/L17, conserved site	4			2	1	0	0	0	1	0	0	0	0	0	0
IPR006456	ZF-HD homeobox protein, Cys/His-rich dimerisation domain	4			1	2	0	0	0	1	0	0	0	0	0	0
IPR023416	Transthyretin/hydroxyisourate hydrolase domain	4			1	1	0	0	0	0	1	1	0	0	0	0
IPR006680	Amidohydrolase-related	4			1	0	1	0	0	2	0	0	0	0	0	0
IPR019763	Dynein light chain, type 1/2, conserved site	4			1	1	0	0	0	1	0	0	0	0	0	1
IPR006222	Aminomethyltransferase, folate-binding domain	4			1	1	0	0	0	1	0	0	0	0	0	1
IPR000700	PAS-associated, C-terminal	4			1	2	0	0	0	1	0	0	0	0	0	0
IPR023194	Eukaryotic translation initiation factor 3-like domain superfamily	4			2	1	0	0	0	1	0	0	0	0	0	0
IPR018279	Ribosomal protein S21e, conserved site	4			2	1	0	0	0	1	0	0	0	0	0	0
IPR033322	DNA damage-inducible protein 1	4			1	1	0	0	0	0	0	0	0	2	0	0
IPR002125	Cytidine and deoxycytidylate deaminase domain	4			2	1	0	0	0	1	0	0	0	0	0	0
IPR000692	Fibrillarin	4			2	1	0	0	0	1	0	0	0	0	0	0
IPR018020	Oxo-4-hydroxy-4-carboxy-5-ureidoimidazoline decarboxylase	4			1	1	0	0	0	0	1	1	0	0	0	0
IPR030184	WAT1-related protein	4			1	1	0	0	0	1	0	0	0	1	0	0
IPR005326	Plectin/S10, N-terminal	4			2	1	0	0	0	1	0	0	0	0	0	0
IPR000895	Transthyretin/hydroxyisourate hydrolase	4			1	1	0	0	0	0	1	1	0	0	0	0
IPR011183	Pyrophosphate-dependent phosphofructokinase PfpB	4			2	0	0	0	0	0	0	0	0	2	0	0
IPR029753	D-isomer specific 2-hydroxyacid dehydrogenase, NAD-binding domain conserved site	4			2	0	0	0	0	0	0	0	0	0	2	0
IPR000297	Peptidyl-prolyl cis-trans isomerase, PpiC-type	4			2	1	0	0	0	1	0	0	0	0	0	0
IPR002015	Proteasome/cyclosome repeat	4			2	0	0	0	0	1	0	1	0	0	0	0
IPR003307	W2 domain	4			1	1	0	0	0	1	0	0	0	1	0	0
IPR009044	ssDNA-binding transcriptional regulator	4			3	1	0	0	0	0	0	0	0	0	0	0
IPR006218	DAHP synthetase I/KDSA	4			2	1	0	0	0	1	0	0	0	0	0	0
IPR000547	Clathrin, heavy chain/VPS, 7-fold repeat	4			1	0	0	0	0	1	0	0	0	2	0	0
IPR011659	WD40-like Beta Propeller	4			1	1	0	0	0	1	0	0	0	0	0	1
IPR014186	S-formylglutathione hydrolase	4			1	1	0	0	0	1	0	0	0	0	1	0
IPR023418	Transthyretin, thyroxine binding site	4			1	1	0	0	0	0	1	1	0	0	0	0
IPR005721	Ribosomal protein L22/L17, eukaryotic/archaeal	4			2	1	0	0	0	1	0	0	0	0	0	0
IPR018967	Iron sulphur-containing domain, CDGSH-type	4			1	1	0	0	0	1	0	0	0	1	0	0
IPR008152	Clathrin adaptor, alpha/beta/gamma-adaptin, appendage, Ig-like subdomain	4			2	1	0	0	0	1	0	0	0	0	0	0
IPR003033	SCP2 sterol-binding domain	4			1	1	0	0	0	1	0	0	0	1	0	0
IPR013981	Pyrophosphate-dependent phosphofructokinase, alpha-helical	4			2	0	0	0	0	0	0	0	0	2	0	0
IPR015866	Serine-tRNA synthetase, type1, N-terminal	4			1	2	0	0	0	0	0	0	1	0	0	0
IPR008180	DeoxyUTP pyrophosphatase	4			1	0	0	0	0	1	0	1	0	0	1	0
IPR006269	3-deoxy-8-phosphooctulonate synthase	4			2	1	0	0	0	1	0	0	0	0	0	0
IPR014306	Hydroxyisourate hydrolase	4			1	1	0	0	0	0	1	1	0	0	0	0
IPR001473	Clathrin, heavy chain, propeller, N-terminal	4			1	0	0	0	0	1	0	0	0	2	0	0
IPR004127	Prefoldin alpha-like	4			1	2	0	0	0	1	0	0	0	0	0	0
IPR001943	UVR domain	4			1	3	0	0	0	0	0	0	0	0	0	0
IPR000206	Ribosomal protein L7/L12	4			1	1	0	0	0	1	0	0	0	0	1	0
IPR010978	Class I and II aminoacyl-tRNA synthetase, tRNA-binding arm	4			1	2	0	0	0	0	0	0	1	0	0	0
IPR020833	Lipoxygenase, iron binding site	4			1	1	0	0	0	1	0	0	0	0	1	0
IPR028333	Ribosomal protein S17, archaeal/eukaryotic	4			2	1	0	0	0	1	0	0	0	0	0	0
IPR029030	Caspase-like domain superfamily	4			2	0	0	0	0	2	0	0	0	0	0	0
IPR003698	Lipoyl synthase	4			1	1	0	0	0	1	0	0	0	0	0	1
IPR001128	Cytochrome P450	4			4	0	0	0	0	0	0	0	0	0	0	0
IPR020557	Fumarate lyase, conserved site	4			2	2	0	0	0	0	0	0	0	0	0	0
IPR023184	Ubiquinol-cytochrome C reductase hinge domain	4			1	0	0	0	0	1	1	0	0	0	1	0
IPR018017	Nucleoside phosphorylase	4			1	1	0	0	0	0	2	0	0	0	0	0
IPR023115	Translation initiation factor IF- 2, domain 3	4			2	2	0	0	0	0	0	0	0	0	0	0
IPR019835	SWIB domain	4			1	2	0	0	0	1	0	0	0	0	0	0
IPR005135	Endonuclease/exonuclease/phosphatase	4			1	1	0	0	0	0	0	1	0	0	1	0
IPR001660	Sterile alpha motif domain	4			2	1	0	0	0	0	0	0	0	1	0	0
IPR002641	Patatin-like phospholipase domain	4			4	0	0	0	0	0	0	0	0	0	0	0
IPR018065	Ribosomal protein L34e, conserved site	4			2	1	0	0	0	1	0	0	0	0	0	0
IPR009091	Regulator of chromosome condensation 1/beta-lactamase-inhibitor protein II	4			1	2	0	0	0	0	0	0	0	0	0	1
IPR005805	Rieske iron-sulphur protein, C-terminal	4			1	1	1	0	0	1	0	0	0	0	0	0
IPR016192	APOBEC/CMP deaminase, zinc-binding	4			2	1	0	0	0	1	0	0	0	0	0	0
IPR011402	Phospholipase D, plant	4			2	1	0	0	0	0	1	0	0	0	0	0
IPR024729	Ubiquitin carboxyl-terminal hydrolase 7, ICP0-binding domain	4			2	1	0	0	0	1	0	0	0	0	0	0
IPR005809	Succinate--CoA synthetase, beta subunit	4			1	1	0	0	0	0	0	0	0	1	0	1
IPR001372	Dynein light chain, type 1/2	4			1	1	0	0	0	1	0	0	0	0	0	1
IPR001763	Rhodanese-like domain	4			2	2	0	0	0	0	0	0	0	0	0	0
IPR000257	Uroporphyrinogen decarboxylase (URO-D)	4			1	2	0	0	0	1	0	0	0	0	0	0
IPR020672	Ribose-5-phosphate isomerase, type A, subgroup	4			2	1	0	0	0	1	0	0	0	0	0	0
IPR000408	Regulator of chromosome condensation, RCC1	4			1	2	0	0	0	0	0	0	0	0	0	1
IPR029033	Histidine phosphatase superfamily	4			1	1	2	0	0	0	0	0	0	0	0	0
IPR023621	Ribosomal protein L31e domain superfamily	4			1	2	0	0	0	1	0	0	0	0	0	0
IPR021792	Beta-fructofuranosidase	4			2	0	0	0	0	0	0	0	0	0	1	1
IPR002083	MATH/TRAF domain	4			2	1	0	0	0	1	0	0	0	0	0	0
IPR005946	Ribose-phosphate pyrophosphokinase	4			1	2	0	0	0	0	0	1	0	0	0	0
IPR018300	Aminotransferase, class IV, conserved site	4			2	1	0	0	0	1	0	0	0	0	0	0
IPR008181	Deoxyuridine triphosphate nucleotidohydrolase	4			1	0	0	0	0	1	0	1	0	0	1	0
IPR001209	Ribosomal protein S14	4			1	2	0	0	0	0	0	0	0	0	1	0
IPR000362	Fumarate lyase family	4			2	2	0	0	0	0	0	0	0	0	0	0
IPR017862	SKI-interacting protein, SKIP	4			1	1	0	0	0	1	0	1	0	0	0	0
IPR011787	Sulphite reductase, ferredoxin dependent	4			1	1	0	0	0	0	0	0	0	1	0	1
IPR001375	Peptidase S9, prolyl oligopeptidase, catalytic domain	4			3	1	0	0	0	0	0	0	0	0	0	0
IPR005680	Ribosomal protein S23, eukaryotic/archaeal	4			1	1	0	0	0	1	0	0	0	1	0	0
IPR008218	ATPase, V1 complex, subunit F	4			1	1	0	0	0	1	0	0	0	0	1	0
IPR000711	ATPase, OSCP/delta subunit	4			1	1	0	0	0	1	0	0	0	0	1	0
IPR020581	Glycine cleavage system P protein	4			1	1	0	0	0	1	0	0	0	0	0	1
IPR008395	Agenet-like domain	4			1	1	0	0	0	0	0	1	0	0	1	0
IPR008406	Dormancy/auxin associated protein	4			3	1	0	0	0	0	0	0	0	0	0	0
IPR029054	dUTPase-like	4			1	0	0	0	0	1	0	1	0	0	1	0
IPR000172	Glucose-methanol-choline oxidoreductase, N-terminal	4			1	0	0	2	0	0	0	0	0	0	1	0
IPR033729	Serine-tRNA ligase catalytic core domain	4			1	2	0	0	0	0	0	0	1	0	0	0
IPR016341	Clathrin, heavy chain	4			1	0	0	0	0	1	0	0	0	2	0	0
IPR022879	V-type ATP synthase regulatory subunit B/beta	4			1	1	0	0	0	0	0	0	0	0	2	0
IPR016025	Clathrin heavy chain, N-terminal	4			1	0	0	0	0	1	0	0	0	2	0	0
IPR001063	Ribosomal protein L22/L17	4			2	1	0	0	0	1	0	0	0	0	0	0
IPR029346	Ubiquitin carboxyl-terminal hydrolase, C-terminal	4			2	1	0	0	0	1	0	0	0	0	0	0
IPR006032	Ribosomal protein S12/S23	4			1	1	0	0	0	1	0	0	0	1	0	0
IPR002192	Pyruvate phosphate dikinase, PEP/pyruvate-binding	4			1	1	0	0	0	0	0	0	0	2	0	0
IPR001071	Cellular retinaldehyde binding/alpha-tocopherol transport	4			1	0	0	0	0	2	1	0	0	0	0	0
IPR005150	Cellulose synthase	4			2	0	0	0	0	0	0	2	0	0	0	0
IPR025799	Protein arginine N-methyltransferase	4			3	1	0	0	0	0	0	0	0	0	0	0
IPR004044	K Homology domain, type 2	4			1	1	0	0	0	1	0	0	0	1	0	0
IPR004521	Uncharacterised domain CHP00451	4			1	2	0	0	0	1	0	0	0	0	0	0
IPR009288	Gamma-glutamylcyclotransferase, AIG2-like	4			3	1	0	0	0	0	0	0	0	0	0	0
IPR006702	Casparian strip membrane protein domain	4			4	0	0	0	0	0	0	0	0	0	0	0
IPR024632	Phospholipase D, C-terminal	4			2	1	0	0	0	0	1	0	0	0	0	0
IPR020103	Pseudouridine synthase, catalytic domain superfamily	4			1	2	0	0	0	1	0	0	0	0	0	0
IPR007867	Glucose-methanol-choline oxidoreductase, C-terminal	4			1	0	0	2	0	0	0	0	0	0	1	0
IPR028896	Aminomethyltransferase-like	4			1	1	0	0	0	1	0	0	0	0	0	1
IPR033704	dUTPase, trimeric	4			1	0	0	0	0	1	0	1	0	0	1	0
IPR018203	GDP dissociation inhibitor	4			1	0	0	0	0	1	1	0	0	1	0	0
IPR012349	FMN-binding split barrel	4			0	2	0	0	0	2	0	0	0	0	0	0
IPR007621	TPM domain	4			0	2	0	0	0	2	0	0	0	0	0	0
IPR018280	Ribosomal protein S3, conserved site	4			0	1	0	0	0	1	0	0	1	1	0	0
IPR002344	Lupus La protein	4			0	2	0	0	0	1	0	1	0	0	0	0
IPR007717	Nuclear pore localisation protein NPL4, C-terminal	4			0	1	0	0	0	0	0	0	0	3	0	0
IPR013788	Hemocyanin/hexamerin	4			0	2	0	0	0	0	0	0	0	2	0	0
IPR022408	Acyl-CoA-binding protein, ACBP, conserved site	4			0	2	0	0	0	0	1	0	0	1	0	0
IPR023795	Serpin, conserved site	4			0	1	0	0	0	1	1	1	0	0	0	0
IPR008972	Cupredoxin	4			0	1	0	0	0	0	1	0	2	0	0	0
IPR011047	Quinoprotein alcohol dehydrogenase-like superfamily	4			0	1	0	0	0	2	0	1	0	0	0	0
IPR006311	Twin-arginine translocation pathway, signal sequence	4			0	3	0	0	0	0	0	0	0	0	0	1
IPR000215	Serpin family	4			0	1	0	0	0	1	1	1	0	0	0	0
IPR023796	Serpin domain	4			0	1	0	0	0	1	1	1	0	0	0	0
IPR003496	ABA/WDS induced protein	4			0	1	0	0	0	0	0	0	0	2	0	1
IPR017877	Myb-like domain	4			0	3	0	0	0	0	0	1	0	0	0	0
IPR000971	Globin	4			0	0	0	0	0	2	0	2	0	0	0	0
IPR019824	Leghaemoglobin, iron-binding site	4			0	0	0	0	0	2	0	2	0	0	0	0
IPR001032	Leghaemoglobin	4			0	0	0	0	0	2	0	2	0	0	0	0
IPR001584	Integrase, catalytic core	4			0	0	0	0	0	0	0	4	0	0	0	0
IPR013103	Reverse transcriptase, RNA-dependent DNA polymerase	4			0	0	0	0	0	0	0	4	0	0	0	0
IPR025724	GAG-pre-integrase domain	4			0	0	0	0	0	0	0	4	0	0	0	0
IPR011043	Galactose oxidase/kelch, beta-propeller	3			1	0	0	0	0	2	0	0	0	0	0	0
IPR023232	Glycoside hydrolase, family 2, active site	3			0	1	0	0	0	1	0	0	0	1	0	0
IPR006102	Glycoside hydrolase, family 2, immunoglobulin-like beta-sandwich	3			0	1	0	0	0	1	0	0	0	1	0	0
IPR013812	Glycoside hydrolase, family 2/20, immunoglobulin-like beta-sandwich domain	3			0	1	0	0	0	1	0	0	0	1	0	0
IPR028787	Mannosylglycoprotein endo-beta-mannosidase	3			0	1	0	0	0	1	0	0	0	1	0	0
IPR017918	Nitrogen regulatory protein PII, conserved site	3			1	0	0	0	0	1	0	0	0	0	1	0
IPR016143	Citrate synthase-like, small alpha subdomain	3			1	0	0	1	0	0	0	0	0	1	0	0
IPR014349	Rieske iron-sulphur protein	3			1	1	0	0	0	1	0	0	0	0	0	0
IPR000860	Porphobilinogen deaminase	3			1	1	0	0	0	1	0	0	0	0	0	0
IPR027267	AH/BAR domain superfamily	3			1	0	1	0	0	0	0	1	0	0	0	0
IPR003100	PAZ domain	3			1	1	0	0	0	0	0	0	0	0	0	1
IPR017884	SANT domain	3			2	0	1	0	0	0	0	0	0	0	0	0
IPR017449	Prolyl-tRNA synthetase, class II	3			1	1	0	0	0	0	0	0	0	1	0	0
IPR000683	Oxidoreductase, N-terminal	3			2	1	0	0	0	0	0	0	0	0	0	0
IPR029060	PIN-like domain superfamily	3			1	1	0	0	0	0	0	1	0	0	0	0
IPR001228	2-C-methyl-D-erythritol 4-phosphate cytidylyltransferase	3			1	1	0	0	0	1	0	0	0	0	0	0
IPR000092	Polyprenyl synthetase	3			1	2	0	0	0	0	0	0	0	0	0	0
IPR028146	Glucosidase II beta subunit, N-terminal	3			1	1	0	1	0	0	0	0	0	0	0	0
IPR031468	Synaptotagmin-like mitochondrial-lipid-binding domain	3			2	1	0	0	0	0	0	0	0	0	0	0
IPR014039	Translation elongation factor EFTs/EF1B, dimerisation	3			1	1	0	0	0	1	0	0	0	0	0	0
IPR003165	Piwi domain	3			1	1	0	0	0	0	0	0	0	0	0	1
IPR007207	CCR4-Not complex component, Not N-terminal domain	3			1	1	0	0	0	0	1	0	0	0	0	0
IPR012989	SEP domain	3			1	1	0	0	0	1	0	0	0	0	0	0
IPR005570	RNA polymerase, Rpb8	3			1	1	0	0	0	1	0	0	0	0	0	0
IPR001672	Phosphoglucose isomerase (PGI)	3			1	1	0	0	0	0	0	0	0	1	0	0
IPR015496	Ubiquilin	3			2	1	0	0	0	0	0	0	0	0	0	0
IPR025110	AMP-binding enzyme, C-terminal domain	3			2	0	0	0	0	0	0	0	1	0	0	0
IPR023960	Cytochrome b6-f complex iron-sulfur subunit	3			1	1	0	0	0	1	0	0	0	0	0	0
IPR008949	Isoprenoid synthase domain superfamily	3			1	2	0	0	0	0	0	0	0	0	0	0
IPR005066	Moybdenum cofactor oxidoreductase, dimerisation	3			1	1	0	0	0	1	0	0	0	0	0	0
IPR012974	NOP5, N-terminal	3			2	1	0	0	0	0	0	0	0	0	0	0
IPR009448	UDP-glucose:Glycoprotein Glucosyltransferase	3			1	1	1	0	0	0	0	0	0	0	0	0
IPR000433	Zinc finger, ZZ-type	3			1	1	0	0	0	1	0	0	0	0	0	0
IPR007109	Brix domain	3			3	0	0	0	0	0	0	0	0	0	0	0
IPR023601	Golgi SNAP receptor complex, subunit 1	3			1	2	0	0	0	0	0	0	0	0	0	0
IPR008479	Protein of unknown function DUF760	3			1	1	0	0	0	1	0	0	0	0	0	0
IPR025762	DFDF domain	3			1	1	0	0	0	0	0	0	0	1	0	0
IPR018162	Alanine-tRNA ligase, class IIc, anti-codon-binding domain superfamily	3			1	0	0	0	0	1	0	0	0	1	0	0
IPR003340	B3 DNA binding domain	3			2	0	0	0	0	0	0	1	0	0	0	0
IPR025609	Lsm14-like, N-terminal	3			1	1	0	0	0	0	0	0	0	1	0	0
IPR008335	Eukaryotic molybdopterin oxidoreductase	3			1	1	0	0	0	1	0	0	0	0	0	0
IPR001130	TatD family	3			1	1	0	0	0	1	0	0	0	0	0	0
IPR005690	Chloroplast protein import component Toc86/159	3			1	1	0	0	0	1	0	0	0	0	0	0
IPR001692	Histidinol dehydrogenase, conserved site	3			1	1	0	0	0	1	0	0	0	0	0	0
IPR018376	Enoyl-CoA hydratase/isomerase, conserved site	3			2	1	0	0	0	0	0	0	0	0	0	0
IPR027031	Glycyl-tRNA synthetase/DNA polymerase subunit gamma-2	3			1	1	0	0	0	1	0	0	0	0	0	0
IPR005803	Fatty acid desaturase type 2, conserved site	3			2	0	0	0	0	0	0	1	0	0	0	0
IPR032472	Argonaute linker 2 domain	3			1	1	0	0	0	0	0	0	0	0	0	1
IPR012131	Histidinol dehydrogenase	3			1	1	0	0	0	1	0	0	0	0	0	0
IPR017946	PLC-like phosphodiesterase, TIM beta/alpha-barrel domain superfamily	3			3	0	0	0	0	0	0	0	0	0	0	0
IPR006085	XPG N-terminal	3			1	1	0	0	0	0	0	1	0	0	0	0
IPR005303	MOSC, N-terminal beta barrel	3			2	1	0	0	0	0	0	0	0	0	0	0
IPR005302	Molybdenum cofactor sulfurase, C-terminal	3			2	1	0	0	0	0	0	0	0	0	0	0
IPR000312	Glycosyl transferase, family 3	3			1	1	0	0	0	1	0	0	0	0	0	0
IPR016061	Proline-tRNA ligase, class II, C-terminal	3			1	1	0	0	0	0	0	0	0	1	0	0
IPR026939	ZNF706/At2g23090 superfamily	3			1	2	0	0	0	0	0	0	0	0	0	0
IPR028626	Ribosomal protein S28e conserved site	3			2	0	0	0	0	1	0	0	0	0	0	0
IPR001040	Translation Initiation factor eIF- 4e	3			1	2	0	0	0	0	0	0	0	0	0	0
IPR001253	Translation initiation factor 1A (eIF-1A)	3			1	1	0	0	0	1	0	0	0	0	0	0
IPR019974	XPG conserved site	3			1	1	0	0	0	0	0	1	0	0	0	0
IPR000617	Napin/ Bra allergen	3			3	0	0	0	0	0	0	0	0	0	0	0
IPR031675	Serine-threonine protein phosphatase, N-terminal	3			1	1	0	0	0	1	0	0	0	0	0	0
IPR015902	Glycoside hydrolase, family 13	3			1	0	0	0	0	0	0	2	0	0	0	0
IPR007275	YTH domain	3			2	0	0	0	0	1	0	0	0	0	0	0
IPR001141	Ribosomal protein L27e	3			2	0	0	0	0	1	0	0	0	0	0	0
IPR019927	Ribosomal protein L3, bacterial/organelle-type	3			1	1	0	0	0	1	0	0	0	0	0	0
IPR007718	Srp40, C-terminal	3			1	1	0	0	0	1	0	0	0	0	0	0
IPR002583	Ribosomal protein S20	3			1	1	0	0	0	1	0	0	0	0	0	0
IPR003156	DHHA1 domain	3			1	0	0	0	0	1	0	0	0	1	0	0
IPR027512	Eukaryotic translation initiation factor 3 subunit A	3			1	1	0	0	0	1	0	0	0	0	0	0
IPR009018	Signal recognition particle, SRP9/SRP14 subunit	3			2	1	0	0	0	0	0	0	0	0	0	0
IPR002587	Myo-inositol-1-phosphate synthase	3			2	1	0	0	0	0	0	0	0	0	0	0
IPR006176	3-hydroxyacyl-CoA dehydrogenase, NAD binding	3			1	1	0	0	0	1	0	0	0	0	0	0
IPR005749	Ribosomal protein L15, bacterial-type	3			1	1	0	0	0	1	0	0	0	0	0	0
IPR008153	Gamma-adaptin ear (GAE) domain	3			2	0	0	0	0	1	0	0	0	0	0	0
IPR020930	Ribosomal protein L5, bacterial-type	3			1	1	0	0	0	1	0	0	0	0	0	0
IPR005956	4-hydroxyphenylpyruvate dioxygenase	3			1	1	0	0	0	1	0	0	0	0	0	0
IPR016487	Sm-like protein Lsm6/SmF	3			1	1	0	0	0	1	0	0	0	0	0	0
IPR022419	Porphobilinogen deaminase, dipyrromethane cofactor binding site	3			1	1	0	0	0	1	0	0	0	0	0	0
IPR005595	Translocon-associated protein (TRAP), alpha subunit	3			1	0	0	0	2	0	0	0	0	0	0	0
IPR006084	XPG/Rad2 endonuclease	3			1	1	0	0	0	0	0	1	0	0	0	0
IPR018163	Threonyl/alanyl tRNA synthetase, class II-like, putative editing domain superfamily	3			1	0	0	0	0	1	0	0	0	1	0	0
IPR003422	Cytochrome b-c1 complex, subunit 6	3			1	0	0	0	0	1	1	0	0	0	0	0
IPR010109	Citrate synthase, eukaryotic-type	3			1	1	0	0	0	0	0	1	0	0	0	0
IPR002687	Nop domain	3			2	1	0	0	0	0	0	0	0	0	0	0
IPR010516	Sin3 associated polypeptide p18	3			1	1	0	0	0	1	0	0	0	0	0	0
IPR008656	Inositol-tetrakisphosphate 1-kinase	3			1	1	0	0	0	0	0	0	0	0	1	0
IPR003386	Lecithin:cholesterol/phospholipid:diacylglycerol acyltransferase	3			1	0	1	1	0	0	0	0	0	0	0	0
IPR005247	YbhB/YbcL	3			1	1	0	0	0	1	0	0	0	0	0	0
IPR022030	Splicing factor 3A subunit 1	3			1	1	0	0	0	1	0	0	0	0	0	0
IPR012716	T-complex protein 1, beta subunit	3			1	1	1	0	0	0	0	0	0	0	0	0
IPR018101	Translation elongation factor Ts, conserved site	3			1	1	0	0	0	1	0	0	0	0	0	0
IPR019810	Citrate synthase active site	3			1	1	0	0	0	0	0	1	0	0	0	0
IPR020834	Lipoxygenase, conserved site	3			1	1	0	0	0	0	0	0	0	0	1	0
IPR005671	2-isopropylmalate synthase, bacterial-type	3			1	1	0	0	0	1	0	0	0	0	0	0
IPR032819	tRNA pseudouridylate synthase B, C-terminal	3			1	1	0	0	0	1	0	0	0	0	0	0
IPR005936	Peptidase, FtsH	3			1	1	0	0	0	0	0	1	0	0	0	0
IPR001857	Ribosomal protein L19	3			1	1	0	0	0	1	0	0	0	0	0	0
IPR000552	Ribosomal protein L44e	3			1	1	0	0	0	0	1	0	0	0	0	0
IPR019780	Germin, manganese binding site	3			1	0	0	1	0	0	0	0	0	0	1	0
IPR008689	ATP synthase, F0 complex, subunit D, mitochondrial	3			1	1	0	0	0	0	0	0	0	0	1	0
IPR012960	Dyskerin-like	3			1	1	0	0	0	1	0	0	0	0	0	0
IPR027248	Small nuclear ribonucleoprotein Sm D2	3			1	1	0	0	0	1	0	0	0	0	0	0
IPR022678	Myristoyl-CoA:protein N-myristoyltransferase, conserved site	3			1	1	0	0	0	1	0	0	0	0	0	0
IPR033749	Polyprenyl synthetase, conserved site	3			1	2	0	0	0	0	0	0	0	0	0	0
IPR008700	RIN4, pathogenic type III effector avirulence factor Avr cleavage site	3			1	2	0	0	0	0	0	0	0	0	0	0
IPR013709	2-isopropylmalate synthase LeuA, allosteric (dimerisation) domain	3			1	1	0	0	0	1	0	0	0	0	0	0
IPR004389	Ribosomal protein L18, bacterial-type	3			1	1	0	0	0	1	0	0	0	0	0	0
IPR017107	Adaptor protein complex AP-1, gamma subunit	3			2	0	0	0	0	1	0	0	0	0	0	0
IPR000406	Rho protein GDP-dissociation inhibitor	3			1	0	0	0	0	1	0	1	0	0	0	0
IPR002318	Alanine-tRNA ligase, class IIc	3			1	0	0	0	0	1	0	0	0	1	0	0
IPR013021	Myo-inositol-1-phosphate synthase, GAPDH-like	3			2	1	0	0	0	0	0	0	0	0	0	0
IPR010422	Coiled-coil domain-containing protein 124/Oxs1	3			1	1	0	0	0	1	0	0	0	0	0	0
IPR007741	Ribosomal protein/NADH dehydrogenase domain	3			1	1	0	0	0	0	0	0	0	0	1	0
IPR012976	NOSIC	3			2	1	0	0	0	0	0	0	0	0	0	0
IPR002675	Ribosomal protein L38e	3			1	0	0	0	0	1	0	0	0	1	0	0
IPR020814	Ribosomal protein S6, plastid/chloroplast	3			1	1	0	0	0	1	0	0	0	0	0	0
IPR002652	Importin-alpha, importin-beta-binding domain	3			1	2	0	0	0	0	0	0	0	0	0	0
IPR025768	TFG box	3			1	1	0	0	0	0	0	0	0	1	0	0
IPR005031	Coenzyme Q-binding protein COQ10, START domain	3			2	1	0	0	0	0	0	0	0	0	0	0
IPR008918	Helix-hairpin-helix motif, class 2	3			1	1	0	0	0	0	0	1	0	0	0	0
IPR002579	Peptide methionine sulphoxide reductase MrsB	3			1	1	0	0	0	1	0	0	0	0	0	0
IPR032552	Acin1, RNSP1-SAP18 binding (RSB) motif	3			1	1	0	0	0	0	0	0	0	1	0	0
IPR001684	Ribosomal protein L27	3			1	1	0	0	0	1	0	0	0	0	0	0
IPR005810	Succinyl-CoA ligase, alpha subunit	3			1	1	0	0	0	0	0	0	0	1	0	0
IPR001383	Ribosomal protein L28	3			1	1	0	0	0	1	0	0	0	0	0	0
IPR032474	Protein argonaute, N-terminal	3			1	1	0	0	0	0	0	0	0	0	0	1
IPR004023	Mago nashi protein	3			1	1	0	0	0	1	0	0	0	0	0	0
IPR025771	Phosphoethanolamine N-methyltransferase	3			2	1	0	0	0	0	0	0	0	0	0	0
IPR011876	Isopentenyl-diphosphate delta-isomerase, type 1	3			2	1	0	0	0	0	0	0	0	0	0	0
IPR000642	Peptidase M41	3			1	1	0	0	0	0	0	1	0	0	0	0
IPR020045	DNA polymerase I-like, H3TH domain	3			1	1	0	0	0	0	0	1	0	0	0	0
IPR004499	Proline-tRNA ligase, class IIa, archaeal-type	3			1	1	0	0	0	0	0	0	0	1	0	0
IPR001731	Delta-aminolevulinic acid dehydratase	3			1	1	0	0	0	1	0	0	0	0	0	0
IPR000056	Ribulose-phosphate 3-epimerase-like	3			1	2	0	0	0	0	0	0	0	0	0	0
IPR002501	Pseudouridine synthase II, N-terminal	3			1	1	0	0	0	1	0	0	0	0	0	0
IPR004854	Ubiquitin fusion degradation protein Ufd1-like	3			1	1	0	0	0	1	0	0	0	0	0	0
IPR023617	Tyrosine-tRNA ligase, archaeal/eukaryotic-type	3			1	1	0	0	0	1	0	0	0	0	0	0
IPR006108	3-hydroxyacyl-CoA dehydrogenase, C-terminal	3			1	1	0	0	0	1	0	0	0	0	0	0
IPR030656	Delta-aminolevulinic acid dehydratase, active site	3			1	1	0	0	0	1	0	0	0	0	0	0
IPR004209	Ferredoxin thioredoxin reductase catalytic beta subunit	3			1	1	0	0	0	1	0	0	0	0	0	0
IPR033871	Sm-like protein LSm5	3			1	1	0	0	0	1	0	0	0	0	0	0
IPR004907	ATPase, V1 complex, subunit C	3			1	1	0	0	0	0	0	0	0	1	0	0
IPR002401	Cytochrome P450, E-class, group I	3			3	0	0	0	0	0	0	0	0	0	0	0
IPR002315	Glycyl-tRNA synthetase	3			1	1	0	0	0	1	0	0	0	0	0	0
IPR002659	Glycosyl transferase, family 31	3			3	0	0	0	0	0	0	0	0	0	0	0
IPR018164	Alanyl-tRNA synthetase, class IIc, N-terminal	3			1	0	0	0	0	1	0	0	0	1	0	0
IPR024601	Peptidase M1, alanyl aminopeptidase, C-terminal	3			1	1	0	0	0	0	0	0	0	1	0	0
IPR014748	Enoyl-CoA hydratase, C-terminal	3			1	1	0	0	0	1	0	0	0	0	0	0
IPR005712	Ribosomal protein S5, bacterial-type	3			1	1	0	0	0	1	0	0	0	0	0	0
IPR012093	Pirin	3			1	1	0	0	0	1	0	0	0	0	0	0
IPR007173	D-arabinono-1,4-lactone oxidase	3			1	0	0	0	0	1	0	0	1	0	0	0
IPR001554	Glycoside hydrolase, family 14	3			1	0	0	0	0	2	0	0	0	0	0	0
IPR014811	Argonaute, linker 1 domain	3			1	1	0	0	0	0	0	0	0	0	0	1
IPR001911	Ribosomal protein S21	3			1	1	0	0	0	1	0	0	0	0	0	0
IPR018262	Ribosomal protein L27e, conserved site	3			2	0	0	0	0	1	0	0	0	0	0	0
IPR033135	ClpP, histidine active site	3			1	1	0	0	0	0	0	1	0	0	0	0
IPR033731	Glycyl-tRNA synthetase-like core domain	3			1	1	0	0	0	1	0	0	0	0	0	0
IPR000352	Peptide chain release factor class I/class II	3			1	1	0	0	0	1	0	0	0	0	0	0
IPR024283	Translocase of chloroplast 159/132, membrane anchor domain	3			1	1	0	0	0	1	0	0	0	0	0	0
IPR003829	Pirin, N-terminal domain	3			1	1	0	0	0	1	0	0	0	0	0	0
IPR001816	Translation elongation factor EFTs/EF1B	3			1	1	0	0	0	1	0	0	0	0	0	0
IPR000892	Ribosomal protein S26e	3			1	1	0	0	0	1	0	0	0	0	0	0
IPR005484	Ribosomal protein L18	3			1	1	0	0	0	1	0	0	0	0	0	0
IPR032473	Protein argonaute, Mid domain	3			1	1	0	0	0	0	0	0	0	0	0	1
IPR023033	Alanine-tRNA ligase, eukaryota/bacteria	3			1	0	0	0	0	1	0	0	0	1	0	0
IPR026569	Ribosomal protein L28/L24	3			1	1	0	0	0	1	0	0	0	0	0	0
IPR006047	Glycosyl hydrolase, family 13, catalytic domain	3			1	0	0	0	0	0	0	2	0	0	0	0
IPR021659	NADH dehydrogenase-like complex, subunit S	3			1	1	0	0	0	1	0	0	0	0	0	0
IPR022677	Myristoyl-CoA:protein N-myristoyltransferase, C-terminal	3			1	1	0	0	0	1	0	0	0	0	0	0
IPR003256	Ribosomal protein L24	3			1	1	0	0	0	1	0	0	0	0	0	0
IPR024788	Malectin-like domain	3			3	0	0	0	0	0	0	0	0	0	0	0
IPR007282	NOT2/NOT3/NOT5, C-terminal	3			1	1	0	0	0	0	1	0	0	0	0	0
IPR019616	Uncharacterised protein family Ycf54	3			1	1	0	0	0	1	0	0	0	0	0	0
IPR015310	Activator of Hsp90 ATPase, N-terminal	3			1	2	0	0	0	0	0	0	0	0	0	0
IPR006703	AIG1-type guanine nucleotide-binding (G) domain	3			1	1	0	0	0	1	0	0	0	0	0	0
IPR022775	AP complex, mu/sigma subunit	3			1	1	0	0	0	1	0	0	0	0	0	0
IPR027329	TPX2, C-terminal	3			2	0	0	0	0	1	0	0	0	0	0	0
IPR006846	Ribosomal protein S30	3			1	0	0	0	0	1	0	0	0	0	0	1
IPR007264	H/ACA ribonucleoprotein complex, subunit Nop10	3			1	1	0	0	0	1	0	0	0	0	0	0
IPR017782	Hydroxyacylglutathione hydrolase	3			1	1	0	0	0	0	0	0	0	1	0	0
IPR023175	Vacuolar protein sorting-associate protein Vta1/Callose synthase, N-terminal	3			1	1	0	0	0	0	1	0	0	0	0	0
IPR022417	Porphobilinogen deaminase, N-terminal	3			1	1	0	0	0	1	0	0	0	0	0	0
IPR013742	Whirly transcription factor	3			2	1	0	0	0	0	0	0	0	0	0	0
IPR017499	Protein Thf1	3			1	1	0	0	0	1	0	0	0	0	0	0
IPR000868	Isochorismatase-like	3			2	0	0	0	0	1	0	0	0	0	0	0
IPR029903	RmlD-like substrate binding domain	3			1	0	0	1	0	1	0	0	0	0	0	0
IPR033721	Prolyl-tRNA synthetase, catalytic domain	3			1	1	0	0	0	0	0	0	0	1	0	0
IPR009686	Senescence/spartin-associated	3			1	0	0	0	0	0	0	0	0	0	1	1
IPR024792	Rho GDP-dissociation inhibitor domain superfamily	3			1	0	0	0	0	1	0	1	0	0	0	0
IPR000572	Oxidoreductase, molybdopterin-binding domain	3			1	1	0	0	0	1	0	0	0	0	0	0
IPR032413	Atypical Arm repeat	3			1	2	0	0	0	0	0	0	0	0	0	0
IPR019050	FDF domain	3			1	1	0	0	0	0	0	0	0	1	0	0
IPR000555	JAB1/MPN/MOV34 metalloenzyme domain	3			2	1	0	0	0	0	0	0	0	0	0	0
IPR000903	Myristoyl-CoA:protein N-myristoyltransferase	3			1	1	0	0	0	1	0	0	0	0	0	0
IPR016705	Photosynthesis system II assembly factor Ycf48/Hcf136	3			1	1	0	0	0	0	0	0	0	0	0	1
IPR002306	Tryptophan-tRNA ligase	3			2	1	0	0	0	0	0	0	0	0	0	0
IPR018165	Alanyl-tRNA synthetase, class IIc, core domain	3			1	0	0	0	0	1	0	0	0	1	0	0
IPR008851	Transcription initiation factor IIF, alpha subunit	3			1	1	0	0	0	1	0	0	0	0	0	0
IPR024357	Argonaut, glycine-rich domain	3			1	1	0	0	0	0	0	0	0	0	0	1
IPR002569	Peptide methionine sulphoxide reductase MsrA	3			2	0	0	0	0	0	0	0	0	1	0	0
IPR003781	CoA-binding	3			1	1	0	0	0	0	0	0	0	1	0	0
IPR001155	NADH:flavin oxidoreductase/NADH oxidase, N-terminal	3			1	1	0	0	0	0	0	0	0	1	0	0
IPR025886	Phloem protein 2-like	3			3	0	0	0	0	0	0	0	0	0	0	0
IPR019787	Zinc finger, PHD-finger	3			1	1	0	0	0	0	0	0	0	0	1	0
IPR000529	Ribosomal protein S6	3			1	1	0	0	0	1	0	0	0	0	0	0
IPR001371	Glycoside hydrolase, family 14B, plant	3			1	0	0	0	0	2	0	0	0	0	0	0
IPR006885	NADH dehydrogenase ubiquinone Fe-S protein 4, mitochondrial	3			1	1	0	0	0	1	0	0	0	0	0	0
IPR004802	tRNA pseudouridine synthase B family	3			1	1	0	0	0	1	0	0	0	0	0	0
IPR000222	PPM-type phosphatase, divalent cation binding	3			2	0	0	0	0	1	0	0	0	0	0	0
IPR033132	Glycosyl hydrolases family 1, N-terminal conserved site	3			3	0	0	0	0	0	0	0	0	0	0	0
IPR007230	Peptidase S59, nucleoporin	3			1	1	0	0	0	1	0	0	0	0	0	0
IPR014830	Glycolipid transfer protein domain	3			1	1	0	0	0	1	0	0	0	0	0	0
IPR022953	ATP-dependent 6-phosphofructokinase	3			1	0	0	0	0	0	0	0	0	2	0	0
IPR018261	Ribosomal protein L27, conserved site	3			1	1	0	0	0	1	0	0	0	0	0	0
IPR022676	Myristoyl-CoA:protein N-myristoyltransferase, N-terminal	3			1	1	0	0	0	1	0	0	0	0	0	0
IPR006086	XPG-I domain	3			1	1	0	0	0	0	0	1	0	0	0	0
IPR032282	Hydroxyacylglutathione hydrolase, C-terminal domain	3			1	1	0	0	0	0	0	0	0	1	0	0
IPR000061	SWAP/Surp	3			1	1	0	0	0	1	0	0	0	0	0	0
IPR006722	Trafficking protein particle complex subunit 2	3			2	1	0	0	0	0	0	0	0	0	0	0
IPR032528	Sigma 54 modulation/S30EA ribosomal protein, C-terminal	3			1	1	0	0	0	1	0	0	0	0	0	0
IPR002842	V-type ATPase subunit E	3			1	1	0	0	0	1	0	0	0	0	0	0
IPR015300	DNA-binding pseudobarrel domain superfamily	3			2	0	0	0	0	0	0	1	0	0	0	0
IPR012270	CCR4-NOT complex, subunit 3/ 5	3			1	1	0	0	0	0	1	0	0	0	0	0
IPR023398	Translation Initiation factor eIF- 4e-like	3			1	2	0	0	0	0	0	0	0	0	0	0
IPR018104	Translation initiation factor 1A (eIF-1A), conserved site	3			1	1	0	0	0	1	0	0	0	0	0	0
IPR018189	Phosphoglucose isomerase, conserved site	3			1	1	0	0	0	0	0	0	0	1	0	0
IPR006683	Thioesterase domain	3			2	0	0	0	0	1	0	0	0	0	0	0
IPR005958	Tyrosine/nicotianamine aminotransferase	3			3	0	0	0	0	0	0	0	0	0	0	0
IPR019770	Eukaryotic translation initiation factor 4E (eIF-4E), conserved site	3			1	2	0	0	0	0	0	0	0	0	0	0
IPR011284	3-oxoacyl-(acyl-carrier-protein) reductase	3			1	1	0	0	0	1	0	0	0	0	0	0
IPR000639	Epoxide hydrolase-like	3			1	0	0	0	0	1	0	0	0	0	0	1
IPR003489	Ribosome hibernation promoting factor/RaiA	3			1	1	0	0	0	1	0	0	0	0	0	0
IPR012779	Peptidase M1, alanyl aminopeptidase	3			1	1	0	0	0	0	0	0	0	1	0	0
IPR023635	Peptide deformylase	3			2	1	0	0	0	0	0	0	0	0	0	0
IPR005878	Ribosomal protein L1, bacterial-type	3			1	1	0	0	0	1	0	0	0	0	0	0
IPR018228	Deoxyribonuclease, TatD-related, conserved site	3			1	1	0	0	0	1	0	0	0	0	0	0
IPR019786	Zinc finger, PHD-type, conserved site	3			1	1	0	0	0	0	0	0	1	0	0	0
IPR017972	Cytochrome P450, conserved site	3			3	0	0	0	0	0	0	0	0	0	0	0
IPR000399	TPP-binding enzyme, conserved site	3			2	0	0	0	0	1	0	0	0	0	0	0
IPR002187	Nitrogen regulatory protein PII	3			1	0	0	0	0	1	0	0	0	0	1	0
IPR006628	Purine-rich element binding protein family	3			1	1	0	0	0	0	0	1	0	0	0	0
IPR024931	Importin subunit alpha	3			1	2	0	0	0	0	0	0	0	0	0	0
IPR022418	Porphobilinogen deaminase, C-terminal	3			1	1	0	0	0	1	0	0	0	0	0	0
IPR012947	Threonyl/alanyl tRNA synthetase, SAD	3			1	0	0	0	0	1	0	0	0	1	0	0
IPR026874	Glucosidase 2 subunit beta	3			1	1	0	1	0	0	0	0	0	0	0	0
IPR016655	Prefoldin subunit 3	3			1	1	0	0	0	1	0	0	0	0	0	0
IPR016464	NADH dehydrogenase [ubiquinone] (complex I), alpha subcomplex, subunit 2	3			1	1	0	0	0	0	0	0	0	0	1	0
IPR017131	Small ribonucleoprotein associated, SmB/SmN	3			1	1	0	0	0	0	0	0	0	0	0	1
IPR017491	Photosystem I protein PsaC	3			1	2	0	0	0	0	0	0	0	0	0	0
IPR002316	Proline-tRNA ligase, class IIa	3			1	1	0	0	0	0	0	0	0	1	0	0
IPR005181	Sialate O-acetylesterase domain	3			1	1	0	1	0	0	0	0	0	0	0	0
IPR008698	NADH:ubiquinone oxidoreductase, B18 subunit	3			1	1	0	0	0	1	0	0	0	0	0	0
IPR002634	BolA protein	3			0	2	0	0	0	1	0	0	0	0	0	0
IPR005290	Ribosomal protein S15, bacterial-type	3			0	1	0	0	0	0	0	2	0	0	0	0
IPR000923	Blue (type 1) copper domain	3			0	1	0	0	0	0	0	0	2	0	0	0
IPR017871	ABC transporter, conserved site	3			0	2	0	0	1	0	0	0	0	0	0	0
IPR001202	WW domain	3			0	2	0	0	0	1	0	0	0	0	0	0
IPR024298	Ancestral coatomer element 1, Sec16/Sec31	3			0	1	0	0	0	1	0	1	0	0	0	0
IPR000313	PWWP domain	3			0	2	0	0	0	1	0	0	0	0	0	0
IPR002778	Signal recognition particle, SRP19 subunit	3			0	2	0	0	0	1	0	0	0	0	0	0
IPR028871	Blue (type 1) copper protein, binding site	3			0	1	0	0	0	0	0	0	2	0	0	0
IPR017907	Zinc finger, RING-type, conserved site	3			0	1	0	0	0	0	0	1	1	0	0	0
IPR032838	VWA-Hint protein, Vwaint domain	3			0	2	0	0	0	0	0	0	0	1	0	0
IPR002387	Plastocyanin	3			0	1	0	0	0	0	0	0	2	0	0	0
IPR013452	Xylose isomerase, bacterial-type	3			0	1	1	0	0	1	0	0	0	0	0	0
IPR016213	Polyphenol oxidase	3			0	1	0	0	0	0	0	0	0	0	1	1
IPR011054	Rudiment single hybrid motif	3			0	2	0	0	0	1	0	0	0	0	0	0
IPR018962	Domain of unknown function DUF1995	3			0	2	0	0	0	1	0	0	0	0	0	0
IPR003439	ABC transporter-like	3			0	2	0	0	1	0	0	0	0	0	0	0
IPR001235	Blue (type 1) copper protein, plastocyanin-type	3			0	1	0	0	0	0	0	0	2	0	0	0
IPR005399	Potassium channel, voltage-dependent, beta subunit, KCNAB-related	3			0	1	0	1	0	1	0	0	0	0	0	0
IPR005610	Photosystem II Psb28, class 1	3			0	1	0	0	0	1	0	0	0	0	0	1
IPR004265	Dirigent protein	3			0	3	0	0	0	0	0	0	0	0	0	0
IPR020552	Inositol monophosphatase, lithium-sensitive	3			0	1	0	0	0	1	0	0	0	0	0	1
IPR019587	Polyketide cyclase/dehydrase	3			0	1	0	0	0	1	0	1	0	0	0	0
IPR001998	Xylose isomerase	3			0	1	1	0	0	1	0	0	0	0	0	0
IPR013775	Alpha-amylase, plant	3			0	0	2	0	0	0	0	1	0	0	0	0
IPR006046	Alpha amylase	3			0	0	2	0	0	0	0	1	0	0	0	0
IPR004928	Photosystem I PsaH, reaction centre subunit VI	3			0	0	2	0	0	1	0	0	0	0	0	0
IPR002549	Transmembrane protein TqsA-like	3			0	0	2	0	0	0	0	1	0	0	0	0
IPR0133	0	3			0	0	3	0	0	0	0	0	0	0	0	0
IPR011059	Metal-dependent hydrolase, composite domain superfamily	3			0	0	2	0	0	1	0	0	0	0	0	0
IPR011833	Glycogen/starch/alpha-glucan phosphorylase	3			0	0	0	0	0	1	0	1	0	0	1	0
IPR011041	Soluble quinoprotein glucose/sorbosone dehydrogenase	3			0	0	0	0	0	2	0	1	0	0	0	0
IPR000811	Glycosyl transferase, family 35	3			0	0	0	0	0	1	0	1	0	0	1	0
IPR001356	Homeobox domain	3			0	0	0	0	0	1	1	0	0	0	1	0
IPR005200	Endo-1,3(4)-beta-glucanase	3			0	0	0	0	0	1	1	1	0	0	0	0
IPR024706	Peroxiredoxin, AhpC-type	3			0	0	0	0	0	1	1	1	0	0	0	0
IPR000806	Rab GDI protein	3			0	0	0	0	0	1	1	0	0	1	0	0
IPR000528	Plant lipid transfer protein/Par allergen	3			0	0	0	0	0	0	1	1	0	0	1	0
IPR000449	Ubiquitin-associated/translation elongation factor EF1B, N-terminal	3			0	0	0	0	0	0	3	0	0	0	0	0
IPR001471	AP2/ERF domain	3			0	0	0	0	0	0	0	2	1	0	0	0
IPR006103	Glycoside hydrolase family 2, catalytic domain	2			0	1	0	0	0	1	0	0	0	0	0	0
IPR006620	Prolyl 4-hydroxylase, alpha subunit	2			2	0	0	0	0	0	0	0	0	0	0	0
IPR015157	Translation machinery associated TMA7	2			1	1	0	0	0	0	0	0	0	0	0	0
IPR000816	Peptidase C15, pyroglutamyl peptidase I	2			1	0	0	0	0	1	0	0	0	0	0	0
IPR006461	PLAC8 motif-containing protein	2			2	0	0	0	0	0	0	0	0	0	0	0
IPR000307	Ribosomal protein S16	2			1	0	0	0	0	1	0	0	0	0	0	0
IPR002922	Thiazole biosynthetic enzyme Thi4 family	2			1	1	0	0	0	0	0	0	0	0	0	0
IPR007157	PspA/IM30	2			1	1	0	0	0	0	0	0	0	0	0	0
IPR022379	11-S seed storage protein, conserved site	2			2	0	0	0	0	0	0	0	0	0	0	0
IPR015365	Elongation factor P, C-terminal	2			1	1	0	0	0	0	0	0	0	0	0	0
IPR023631	Amidase signature domain	2			1	0	0	0	0	0	0	1	0	0	0	0
IPR024051	AICAR transformylase, duplicated domain superfamily	2			1	1	0	0	0	0	0	0	0	0	0	0
IPR006459	Casparian strip membrane protein	2			2	0	0	0	0	0	0	0	0	0	0	0
IPR005215	Trigger factor	2			1	1	0	0	0	0	0	0	0	0	0	0
IPR010940	Magnesium-protoporphyrin IX methyltransferase, C-terminal	2			1	1	0	0	0	0	0	0	0	0	0	0
IPR005013	Dolichyl-diphosphooligosaccharide--protein glycosyltransferase 48kDa subunit	2			1	0	0	0	0	0	0	0	0	0	1	0
IPR001087	GDSL lipase/esterase	2			1	0	0	0	0	0	0	1	0	0	0	0
IPR008630	Glycosyltransferase 34	2			2	0	0	0	0	0	0	0	0	0	0	0
IPR013005	50S ribosomal protein uL4	2			1	0	0	0	0	1	0	0	0	0	0	0
IPR001787	Ribosomal protein L21	2			1	1	0	0	0	0	0	0	0	0	0	0
IPR020056	Ribosomal protein L25/Gln-tRNA synthetase, N-terminal	2			2	0	0	0	0	0	0	0	0	0	0	0
IPR011006	CheY-like superfamily	2			1	0	0	0	0	0	0	1	0	0	0	0
IPR012715	T-complex protein 1, alpha subunit	2			1	1	0	0	0	0	0	0	0	0	0	0
IPR005677	Fumarate hydratase, class II	2			1	1	0	0	0	0	0	0	0	0	0	0
IPR031322	Shikimate kinase/gluconokinase	2			1	1	0	0	0	0	0	0	0	0	0	0
IPR027059	Coatomer delta subunit	2			1	0	0	0	0	0	0	0	0	1	0	0
IPR002113	Adenine nucleotide translocator 1	2			1	0	0	0	0	0	0	0	0	0	1	0
IPR008580	PPPDE putative peptidase domain	2			1	1	0	0	0	0	0	0	0	0	0	0
IPR031111	L-3-cyanoalanine synthase, mitochondrial	2			1	0	0	0	0	0	0	0	0	1	0	0
IPR001754	Orotidine 5'-phosphate decarboxylase domain	2			1	0	0	0	0	0	0	1	0	0	0	0
IPR021133	HEAT, type 2	2			1	1	0	0	0	0	0	0	0	0	0	0
IPR013539	Adenylosuccinate lyase PurB, C-terminal	2			1	1	0	0	0	0	0	0	0	0	0	0
IPR029149	Creatinase/Aminopeptidase P/Spt16, N-terminal	2			1	1	0	0	0	0	0	0	0	0	0	0
IPR008854	TPMT family	2			2	0	0	0	0	0	0	0	0	0	0	0
IPR001852	Pyridoxal 5'-phosphate synthase subunit PdxS/SNZ	2			1	0	0	0	0	1	0	0	0	0	0	0
IPR002041	Ran GTPase	2			1	0	0	0	0	1	0	0	0	0	0	0
IPR011078	Pyridoxal phosphate homeostasis protein	2			1	1	0	0	0	0	0	0	0	0	0	0
IPR016654	U6 snRNA-associated Sm-like protein LSm2	2			1	1	0	0	0	0	0	0	0	0	0	0
IPR024079	Metallopeptidase, catalytic domain superfamily	2			2	0	0	0	0	0	0	0	0	0	0	0
IPR011304	L-lactate dehydrogenase	2			1	0	0	0	0	1	0	0	0	0	0	0
IPR017129	Bifunctional hydroxyisourate hydrolase/2-oxo-4-hydroxy-4-carboxy-5-ureidoimidazoline decarboxylase	2			1	0	0	0	0	0	0	1	0	0	0	0
IPR029009	Allosteric substrate binding domain superfamily	2			1	0	0	0	0	0	0	0	0	0	1	0
IPR021149	Oligosaccharyl transferase complex, subunit OST3/OST6	2			1	0	0	1	0	0	0	0	0	0	0	0
IPR018951	Fumarase C, C-terminal	2			1	1	0	0	0	0	0	0	0	0	0	0
IPR006639	Presenilin/signal peptide peptidase	2			1	1	0	0	0	0	0	0	0	0	0	0
IPR005120	UPF3 domain	2			1	1	0	0	0	0	0	0	0	0	0	0
IPR008880	Trigger factor, C-terminal	2			1	1	0	0	0	0	0	0	0	0	0	0
IPR022973	Ribosomal protein L10	2			1	1	0	0	0	0	0	0	0	0	0	0
IPR013169	mRNA splicing factor, Cwf18	2			1	1	0	0	0	0	0	0	0	0	0	0
IPR004769	Adenylosuccinate lyase	2			1	1	0	0	0	0	0	0	0	0	0	0
IPR013771	Bifunctional trypsin/alpha-amylase inhibitor helical domain	2			2	0	0	0	0	0	0	0	0	0	0	0
IPR024794	Ribosomal protein L15e core domain superfamily	2			1	0	0	0	0	1	0	0	0	0	0	0
IPR014732	Orotidine 5'-phosphate decarboxylase	2			1	0	0	0	0	0	0	1	0	0	0	0
IPR001342	Homoserine dehydrogenase, catalytic	2			1	1	0	0	0	0	0	0	0	0	0	0
IPR009028	Coatomer/calthrin adaptor appendage, C-terminal subdomain	2			1	1	0	0	0	0	0	0	0	0	0	0
IPR003382	Flavoprotein	2			1	0	0	0	0	1	0	0	0	0	0	0
IPR027923	Hydrophobic seed protein domain	2			1	1	0	0	0	0	0	0	0	0	0	0
IPR007369	Peptidase A22B, signal peptide peptidase	2			1	1	0	0	0	0	0	0	0	0	0	0
IPR002470	Peptidase S9A, prolyl oligopeptidase	2			1	1	0	0	0	0	0	0	0	0	0	0
IPR000909	Phosphatidylinositol-specific phospholipase C, X domain	2			2	0	0	0	0	0	0	0	0	0	0	0
IPR000269	Copper amine oxidase	2			1	0	0	0	0	0	0	0	0	0	0	1
IPR005873	Density-regulated protein DRP1	2			1	1	0	0	0	0	0	0	0	0	0	0
IPR007180	Domain of unknown function DUF382	2			1	1	0	0	0	0	0	0	0	0	0	0
IPR029028	Alpha/beta knot methyltransferases	2			1	0	0	0	0	1	0	0	0	0	0	0
IPR023031	Orotate phosphoribosyltransferase	2			1	0	0	0	0	0	0	1	0	0	0	0
IPR029066	PLP-binding barrel	2			1	1	0	0	0	0	0	0	0	0	0	0
IPR016295	Proteasome subunit beta 4	2			1	0	0	0	0	0	0	0	0	0	1	0
IPR025846	PMR5 N-terminal domain	2			1	0	0	1	0	0	0	0	0	0	0	0
IPR000631	ATP-dependent (S)-NAD(P)H-hydrate dehydratase	2			1	1	0	0	0	0	0	0	0	0	0	0
IPR003171	Methylenetetrahydrofolate reductase	2			1	1	0	0	0	0	0	0	0	0	0	0
IPR033521	Clathrin interactor EPSIN 1	2			1	1	0	0	0	0	0	0	0	0	0	0
IPR019378	GDP-fucose protein O-fucosyltransferase	2			1	0	0	0	0	0	0	0	1	0	0	0
IPR022229	Peptidase S8A, tripeptidyl peptidase II	2			1	0	0	0	0	0	0	0	0	1	0	0
IPR014892	Replication protein A, C-terminal	2			1	0	0	0	0	0	0	0	0	1	0	0
IPR000114	Ribosomal protein L16	2			1	1	0	0	0	0	0	0	0	0	0	0
IPR023426	Flap endonuclease 1	2			1	1	0	0	0	0	0	0	0	0	0	0
IPR018264	Ribosomal protein L33, conserved site	2			1	1	0	0	0	0	0	0	0	0	0	0
IPR015802	Copper amine oxidase, N3-terminal	2			1	0	0	0	0	0	0	0	0	0	0	1
IPR001164	Arf GTPase activating protein	2			1	0	0	0	0	0	0	1	0	0	0	0
IPR010122	Hydroxymethylglutaryl-CoA synthase, eukaryotic	2			1	0	0	0	0	1	0	0	0	0	0	0
IPR015353	Rubisco LSMT, substrate-binding domain	2			1	1	0	0	0	0	0	0	0	0	0	0
IPR033689	NAD-dependent formate dehydrogenase	2			1	0	0	0	0	0	0	0	0	0	1	0
IPR029026	tRNA (guanine-N1-)-methyltransferase, N-terminal	2			1	0	0	0	0	1	0	0	0	0	0	0
IPR000932	Photosystem antenna protein-like	2			1	0	0	0	0	0	0	1	0	0	0	0
IPR034005	Peptidyl-dipeptidase DCP	2			2	0	0	0	0	0	0	0	0	0	0	0
IPR032979	Cytosolic endo-beta-N-acetylglucosaminidase	2			1	0	0	0	0	1	0	0	0	0	0	0
IPR002313	Lysine-tRNA ligase, class II	2			1	1	0	0	0	0	0	0	0	0	0	0
IPR007745	Cytochrome c oxidase copper chaperone	2			1	1	0	0	0	0	0	0	0	0	0	0
IPR029669	Proton pump-interactor	2			1	1	0	0	0	0	0	0	0	0	0	0
IPR016222	Glycerol-3-phosphate O-acyltransferase, chloroplast	2			1	1	0	0	0	0	0	0	0	0	0	0
IPR001547	Glycoside hydrolase, family 5	2			2	0	0	0	0	0	0	0	0	0	0	0
IPR005720	Dihydroorotate dehydrogenase domain	2			1	1	0	0	0	0	0	0	0	0	0	0
IPR032401	Enhancer of mRNA-decapping protein 4, WD40 repeat region	2			1	1	0	0	0	0	0	0	0	0	0	0
IPR010865	Protein of unknown function DUF1499	2			1	0	0	0	0	1	0	0	0	0	0	0
IPR016117	ArgJ-like domain superfamily	2			1	0	0	0	0	1	0	0	0	0	0	0
IPR018294	4-diphosphocytidyl-2C-methyl-D-erythritol synthase, conserved site	2			1	1	0	0	0	0	0	0	0	0	0	0
IPR004639	Tetrapyrrole biosynthesis, glutamate-1-semialdehyde aminotransferase	2			1	0	0	0	0	1	0	0	0	0	0	0
IPR011237	Peptidase M16 domain	2			1	1	0	0	0	0	0	0	0	0	0	0
IPR011719	Conserved hypothetical protein CHP02058	2			1	1	0	0	0	0	0	0	0	0	0	0
IPR010030	L-gulonolactone oxidase, plant	2			1	0	0	0	0	0	0	0	1	0	0	0
IPR021374	Protein of unknown function DUF2996	2			1	1	0	0	0	0	0	0	0	0	0	0
IPR002480	DAHP synthetase, class II	2			1	0	0	0	0	0	0	0	0	0	1	0
IPR012132	Glucose-methanol-choline oxidoreductase	2			1	0	0	0	0	0	0	0	0	0	1	0
IPR000590	Hydroxymethylglutaryl-coenzyme A synthase, active site	2			1	0	0	0	0	1	0	0	0	0	0	0
IPR018171	Peptidyl-tRNA hydrolase, conserved site	2			1	1	0	0	0	0	0	0	0	0	0	0
IPR002813	Arginine biosynthesis protein ArgJ	2			1	0	0	0	0	1	0	0	0	0	0	0
IPR005299	SAM dependent carboxyl methyltransferase	2			2	0	0	0	0	0	0	0	0	0	0	0
IPR002067	Mitochondrial carrier protein	2			1	0	0	0	0	0	0	0	0	0	1	0
IPR011035	Ribosomal protein L25/Gln-tRNA synthetase, anti-codon-binding domain superfamily	2			2	0	0	0	0	0	0	0	0	0	0	0
IPR015724	Serine endopeptidase DegP2	2			1	1	0	0	0	0	0	0	0	0	0	0
IPR005107	CO dehydrogenase flavoprotein, C-terminal	2			1	0	0	0	0	1	0	0	0	0	0	0
IPR004523	Aspartate-tRNA synthetase, type 2	2			1	1	0	0	0	0	0	0	0	0	0	0
IPR004993	GH3 family	2			1	0	0	0	0	0	0	1	0	0	0	0
IPR022801	Ribosomal protein S4/S9	2			1	0	0	0	0	0	0	0	0	1	0	0
IPR005869	Photosystem II CP43 reaction centre protein	2			1	0	0	0	0	0	0	1	0	0	0	0
IPR027040	Proteasome subunit Rpn10	2			1	0	0	0	0	0	0	0	0	0	1	0
IPR000120	Amidase	2			1	0	0	0	0	0	0	1	0	0	0	0
IPR027942	Sieve element occlusion, N-terminal	2			1	0	0	0	0	0	0	0	0	0	1	0
IPR005045	CDC50/LEM3 family	2			2	0	0	0	0	0	0	0	0	0	0	0
IPR005269	Cytokinin riboside 5'-monophosphate phosphoribohydrolase LOG	2			1	1	0	0	0	0	0	0	0	0	0	0
IPR012900	G-box binding protein, multifunctional mosaic region	2			2	0	0	0	0	0	0	0	0	0	0	0
IPR026057	PC-Esterase	2			1	0	0	1	0	0	0	0	0	0	0	0
IPR013792	RNA 3'-terminal phosphate cyclase/enolpyruvate transferase, alpha/beta	2			2	0	0	0	0	0	0	0	0	0	0	0
IPR007587	SIT4 phosphatase-associated protein family	2			1	0	1	0	0	0	0	0	0	0	0	0
IPR009643	Heat shock factor binding 1	2			1	1	0	0	0	0	0	0	0	0	0	0
IPR033755	PdxS/SNZ N-terminal domain	2			1	0	0	0	0	1	0	0	0	0	0	0
IPR022927	RNA pyrophosphohydrolase RppH	2			2	0	0	0	0	0	0	0	0	0	0	0
IPR014189	Quinone oxidoreductase PIG3	2			1	0	0	0	0	0	1	0	0	0	0	0
IPR002762	Cobalamin (vitamin B12) biosynthesis CbiX	2			1	1	0	0	0	0	0	0	0	0	0	0
IPR027247	Mitochondrial import inner membrane translocase subunit Tim10/Tim12	2			1	0	0	0	0	1	0	0	0	0	0	0
IPR013852	Translation elongation factor P/YeiP, conserved site	2			1	1	0	0	0	0	0	0	0	0	0	0
IPR010251	Magnesium-protoporphyrin IX methyltransferase	2			1	1	0	0	0	0	0	0	0	0	0	0
IPR002343	Paraneoplastic encephalomyelitis antigen	2			1	0	0	0	0	1	0	0	0	0	0	0
IPR006236	D-3-phosphoglycerate dehydrogenase	2			1	0	0	0	0	0	0	0	0	0	1	0
IPR029993	Plant galacturonosyltransferase GAUT	2			2	0	0	0	0	0	0	0	0	0	0	0
IPR011249	Metalloenzyme, LuxS/M16 peptidase-like	2			1	1	0	0	0	0	0	0	0	0	0	0
IPR013912	Adenylate cyclase-associated CAP, C-terminal	2			1	0	0	0	0	1	0	0	0	0	0	0
IPR025298	Domain of unknown function DUF4094	2			2	0	0	0	0	0	0	0	0	0	0	0
IPR028565	Mu homology domain	2			1	0	0	0	0	0	0	0	0	1	0	0
IPR008554	Glutaredoxin-like	2			1	1	0	0	0	0	0	0	0	0	0	0
IPR002346	Molybdopterin dehydrogenase, FAD-binding	2			1	0	0	0	0	1	0	0	0	0	0	0
IPR013992	Adenylate cyclase-associated CAP, N-terminal	2			1	0	0	0	0	1	0	0	0	0	0	0
IPR028909	Ribosomal protein L21-like	2			1	1	0	0	0	0	0	0	0	0	0	0
IPR011146	HIT-like domain	2			1	0	0	0	0	0	0	0	0	1	0	0
IPR012913	Protein OS9-like	2			1	0	0	1	0	0	0	0	0	0	0	0
IPR015443	Aldose 1-epimerase	2			1	1	0	0	0	0	0	0	0	0	0	0
IPR004636	Acetylornithine/Succinylornithine transaminase family	2			1	1	0	0	0	0	0	0	0	0	0	0
IPR000439	Ribosomal protein L15e	2			1	0	0	0	0	1	0	0	0	0	0	0
IPR019808	Histidine triad, conserved site	2			1	0	0	0	0	0	0	0	0	1	0	0
IPR012080	Aspartate-semialdehyde dehydrogenase	2			1	1	0	0	0	0	0	0	0	0	0	0
IPR013951	Histone deacetylation protein Rxt3	2			1	1	0	0	0	0	0	0	0	0	0	0
IPR013746	Hydroxymethylglutaryl-coenzyme A synthase C-terminal domain	2			1	0	0	0	0	1	0	0	0	0	0	0
IPR006180	3-hydroxyacyl-CoA dehydrogenase, conserved site	2			1	1	0	0	0	0	0	0	0	0	0	0
IPR012280	Semialdehyde dehydrogenase, dimerisation domain	2			1	1	0	0	0	0	0	0	0	0	0	0
IPR000178	Translation initiation factor aIF-2, bacterial-like	2			1	1	0	0	0	0	0	0	0	0	0	0
IPR007648	Mitochondrial ATPase inhibitor	2			1	1	0	0	0	0	0	0	0	0	0	0
IPR018997	PUB domain	2			1	1	0	0	0	0	0	0	0	0	0	0
IPR011768	Translation elongation factor P	2			1	1	0	0	0	0	0	0	0	0	0	0
IPR012919	SUN domain	2			2	0	0	0	0	0	0	0	0	0	0	0
IPR009738	BAT2, N-terminal	2			1	1	0	0	0	0	0	0	0	0	0	0
IPR020925	Ribosomal protein L15e, conserved site	2			1	0	0	0	0	1	0	0	0	0	0	0
IPR013528	Hydroxymethylglutaryl-coenzyme A synthase, N-terminal	2			1	0	0	0	0	1	0	0	0	0	0	0
IPR024077	Neurolysin/Thimet oligopeptidase, domain 2	2			2	0	0	0	0	0	0	0	0	0	0	0
IPR018149	Lysyl-tRNA synthetase, class II, C-terminal	2			1	1	0	0	0	0	0	0	0	0	0	0
IPR001310	Histidine triad (HIT) protein	2			1	0	0	0	0	0	0	0	0	1	0	0
IPR001705	Ribosomal protein L33	2			1	1	0	0	0	0	0	0	0	0	0	0
IPR008778	Pirin, C-terminal domain	2			1	1	0	0	0	0	0	0	0	0	0	0
IPR022052	Histone-binding protein RBBP4, N-terminal	2			1	1	0	0	0	0	0	0	0	0	0	0
IPR017730	Chaperonin ClpB	2			1	1	0	0	0	0	0	0	0	0	0	0
IPR009856	Light regulated Lir1	2			1	0	0	0	0	1	0	0	0	0	0	0
IPR020798	Ribosomal protein L16, conserved site	2			1	1	0	0	0	0	0	0	0	0	0	0
IPR001328	Peptidyl-tRNA hydrolase	2			1	1	0	0	0	0	0	0	0	0	0	0
IPR018263	Ribosomal protein L32e, conserved site	2			2	0	0	0	0	0	0	0	0	0	0	0
IPR024969	Rpn11/EIF3F, C-terminal	2			1	1	0	0	0	0	0	0	0	0	0	0
IPR005333	Transcription factor, TCP	2			1	1	0	0	0	0	0	0	0	0	0	0
IPR007504	H/ACA ribonucleoprotein complex, subunit Gar1/Naf1	2			1	0	0	0	0	0	0	0	0	1	0	0
IPR004043	LCCL domain	2			1	1	0	0	0	0	0	0	0	0	0	0
IPR019811	Homoserine dehydrogenase, conserved site	2			1	1	0	0	0	0	0	0	0	0	0	0
IPR017887	Transcription factor TCP subgroup	2			1	1	0	0	0	0	0	0	0	0	0	0
IPR006203	GHMP kinase, ATP-binding, conserved site	2			2	0	0	0	0	0	0	0	0	0	0	0
IPR014646	Replication factor A protein 2	2			1	0	0	0	0	0	0	0	0	1	0	0
IPR017703	YgfZ/GcvT conserved site	2			1	1	0	0	0	0	0	0	0	0	0	0
IPR001608	Alanine racemase, N-terminal	2			1	1	0	0	0	0	0	0	0	0	0	0
IPR016098	Cyclase-associated protein CAP/septum formation inhibitor MinC, C-terminal	2			1	0	0	0	0	1	0	0	0	0	0	0
IPR015798	Copper amine oxidase, catalytic domain	2			1	0	0	0	0	0	0	0	0	0	0	1
IPR029041	FAD-linked oxidoreductase-like	2			1	1	0	0	0	0	0	0	0	0	0	0
IPR007312	Phosphoesterase	2			1	0	0	1	0	0	0	0	0	0	0	0
IPR011765	Peptidase M16, N-terminal	2			1	1	0	0	0	0	0	0	0	0	0	0
IPR023019	Histidine biosynthesis bifunctional protein HisIE	2			1	1	0	0	0	0	0	0	0	0	0	0
IPR028980	Creatinase/Aminopeptidase P, N-terminal	2			1	1	0	0	0	0	0	0	0	0	0	0
IPR024080	Neurolysin/Thimet oligopeptidase, N-terminal	2			2	0	0	0	0	0	0	0	0	0	0	0
IPR001837	Adenylate cyclase-associated CAP	2			1	0	0	0	0	1	0	0	0	0	0	0
IPR013185	Translation elongation factor, KOW-like	2			1	1	0	0	0	0	0	0	0	0	0	0
IPR027495	Thiamine thiazole synthase	2			1	1	0	0	0	0	0	0	0	0	0	0
IPR002769	Translation initiation factor IF6	2			1	1	0	0	0	0	0	0	0	0	0	0
IPR004263	Exostosin-like	2			2	0	0	0	0	0	0	0	0	0	0	0
IPR000674	Aldehyde oxidase/xanthine dehydrogenase, a/b hammerhead	2			1	0	0	0	0	1	0	0	0	0	0	0
IPR005732	Ribosomal protein S19, bacterial-type	2			1	1	0	0	0	0	0	0	0	0	0	0
IPR034051	Tripeptidyl-peptidase II domain	2			1	0	0	0	0	0	0	0	0	1	0	0
IPR005717	Ribosomal protein S7, bacterial/organellar-type	2			1	1	0	0	0	0	0	0	0	0	0	0
IPR018089	Orotidine 5'-phosphate decarboxylase, active site	2			1	0	0	0	0	0	0	1	0	0	0	0
IPR016642	26S proteasome regulatory complex, non-ATPase subcomplex, Rpn2/Psmd1 subunit	2			1	0	0	0	0	1	0	0	0	0	0	0
IPR017901	C-CAP/cofactor C-like domain	2			1	0	0	0	0	1	0	0	0	0	0	0
IPR012721	T-complex protein 1, theta subunit	2			1	0	0	0	0	1	0	0	0	0	0	0
IPR023358	Peptidase M18, domain 2	2			1	0	0	0	0	0	0	0	0	1	0	0
IPR011044	Quinoprotein amine dehydrogenase, beta chain-like	2			1	0	0	0	0	0	0	0	0	0	0	1
IPR027817	Costars domain	2			1	0	0	0	0	1	0	0	0	0	0	0
IPR017459	Glycosyl transferase family 3, N-terminal domain	2			1	1	0	0	0	0	0	0	0	0	0	0
IPR023302	Peptidase S9A, N-terminal domain	2			1	1	0	0	0	0	0	0	0	0	0	0
IPR002695	Bifunctional purine biosynthesis protein PurH-like	2			1	1	0	0	0	0	0	0	0	0	0	0
IPR005986	Aspartate-semialdehyde dehydrogenase, beta-type	2			1	1	0	0	0	0	0	0	0	0	0	0
IPR018238	Glycoside hydrolase, family 14, conserved site	2			1	0	0	0	0	1	0	0	0	0	0	0
IPR001567	Peptidase M3A/M3B catalytic domain	2			2	0	0	0	0	0	0	0	0	0	0	0
IPR013171	Cytidine/deoxycytidylate deaminase, zinc-binding domain	2			1	0	0	0	0	1	0	0	0	0	0	0
IPR025761	FFD box	2			1	0	0	0	0	0	0	0	0	1	0	0
IPR002150	Ribosomal protein L31	2			1	0	0	0	0	1	0	0	0	0	0	0
IPR011607	Methylglyoxal synthase-like domain	2			1	1	0	0	0	0	0	0	0	0	0	0
IPR002562	3'-5' exonuclease domain	2			2	0	0	0	0	0	0	0	0	0	0	0
IPR011112	Rho termination factor, N-terminal	2			1	1	0	0	0	0	0	0	0	0	0	0
IPR011713	Leucine-rich repeat 3	2			1	0	0	0	0	0	0	0	1	0	0	0
IPR012386	2',3'-cyclic-nucleotide 3'-phosphodiesterase	2			2	0	0	0	0	0	0	0	0	0	0	0
IPR016084	Haem oxygenase-like, multi-helical	2			1	1	0	0	0	0	0	0	0	0	0	0
IPR010159	N-acyl-L-amino-acid amidohydrolase	2			1	1	0	0	0	0	0	0	0	0	0	0
IPR017930	Myb domain	2			1	0	1	0	0	0	0	0	0	0	0	0
IPR023419	Transthyretin, conserved site	2			1	0	0	0	0	0	1	0	0	0	0	0
IPR021130	Phosphoribosyl-ATP pyrophosphohydrolase-like	2			1	1	0	0	0	0	0	0	0	0	0	0
IPR027304	Trigger factor/SurA domain superfamily	2			1	1	0	0	0	0	0	0	0	0	0	0
IPR001487	Bromodomain	2			1	0	0	0	0	0	0	1	0	0	0	0
IPR006239	3(2),5 -bisphosphate nucleotidase HAL2	2			1	1	0	0	0	0	0	0	0	0	0	0
IPR001948	Peptidase M18	2			1	0	0	0	0	0	0	0	0	1	0	0
IPR003169	GYF domain	2			1	0	0	0	0	0	0	1	0	0	0	0
IPR002014	VHS domain	2			2	0	0	0	0	0	0	0	0	0	0	0
IPR020052	Ribosomal protein L31e, conserved site	2			1	0	0	0	0	1	0	0	0	0	0	0
IPR007653	Signal peptidase complex subunit 3	2			2	0	0	0	0	0	0	0	0	0	0	0
IPR007513	Uncharacterised protein family SERF, N-terminal	2			1	1	0	0	0	0	0	0	0	0	0	0
IPR021584	Thylakoid soluble phosphoprotein TSP9	2			1	1	0	0	0	0	0	0	0	0	0	0
IPR027944	Sieve element occlusion, C-terminal	2			1	0	0	0	0	0	0	0	0	0	1	0
IPR004467	Orotate phosphoribosyl transferase domain	2			1	0	0	0	0	0	0	1	0	0	0	0
IPR023083	Glycerol-3-phosphate O-acyltransferase, alpha helical bundle, N-terminal	2			1	1	0	0	0	0	0	0	0	0	0	0
IPR006447	Myb domain, plants	2			1	0	1	0	0	0	0	0	0	0	0	0
IPR001912	Ribosomal protein S4/S9, N-terminal	2			1	0	0	0	0	0	0	0	0	1	0	0
IPR012850	Alpha-amylase, C-terminal beta-sheet	2			1	0	0	0	0	0	0	1	0	0	0	0
IPR017089	Splicing factor 3B, subunit 5	2			1	1	0	0	0	0	0	0	0	0	0	0
IPR018177	L-lactate dehydrogenase, active site	2			1	0	0	0	0	1	0	0	0	0	0	0
IPR016182	Copper amine oxidase, N-terminal	2			1	0	0	0	0	0	0	0	0	0	0	1
IPR010683	Protein of unknown function DUF1262	2			1	0	0	0	0	0	0	1	0	0	0	0
IPR009080	Aminoacyl-tRNA synthetase, class Ia, anticodon-binding	2			1	1	0	0	0	0	0	0	0	0	0	0
IPR005880	Ribosomal protein L2, bacterial/organellar-type	2			1	1	0	0	0	0	0	0	0	0	0	0
IPR009846	Splicing factor 3B subunit 5/RDS3 complex subunit 10	2			1	1	0	0	0	0	0	0	0	0	0	0
IPR024553	Domain of unknown function DUF2828	2			1	0	0	0	0	1	0	0	0	0	0	0
IPR023803	Ribosomal protein S16 domain superfamily	2			1	0	0	0	0	1	0	0	0	0	0	0
IPR002123	Phospholipid/glycerol acyltransferase	2			1	1	0	0	0	0	0	0	0	0	0	0
IPR003140	Phospholipase/carboxylesterase/thioesterase	2			1	0	0	0	0	1	0	0	0	0	0	0
IPR005710	Ribosomal protein S4/S9, eukaryotic/archaeal	2			1	0	0	0	0	0	0	0	0	1	0	0
IPR004323	Divalent ion tolerance protein, CutA	2			1	1	0	0	0	0	0	0	0	0	0	0
IPR021154	H/ACA ribonucleoprotein complex, subunit Gar1	2			1	0	0	0	0	0	0	0	0	1	0	0
IPR002410	Peptidase S33	2			1	0	0	0	0	1	0	0	0	0	0	0
IPR012719	T-complex protein 1, gamma subunit	2			1	1	0	0	0	0	0	0	0	0	0	0
IPR007863	Peptidase M16, C-terminal	2			1	1	0	0	0	0	0	0	0	0	0	0
IPR022697	Homoserine dehydrogenase lacking ACT domain	2			1	1	0	0	0	0	0	0	0	0	0	0
IPR004304	Acetamidase/Formamidase	2			1	1	0	0	0	0	0	0	0	0	0	0
IPR015800	Copper amine oxidase, N2-terminal	2			1	0	0	0	0	0	0	0	0	0	0	1
IPR003210	Signal recognition particle, SRP14 subunit	2			1	1	0	0	0	0	0	0	0	0	0	0
IPR006599	CARP motif	2			1	0	0	0	0	1	0	0	0	0	0	0
IPR005201	Glycoside hydrolase, family 85	2			1	0	0	0	0	1	0	0	0	0	0	0
IPR013087	Zinc finger C2H2-type	2			1	0	0	0	0	0	0	1	0	0	0	0
IPR018079	Ribosomal protein S4, conserved site	2			1	0	0	0	0	0	0	0	0	1	0	0
IPR002421	5'-3' exonuclease, N-terminal	2			1	1	0	0	0	0	0	0	0	0	0	0
IPR005513	Late embryogenesis abundant protein, LEA_1 subgroup	2			1	0	0	0	0	0	0	1	0	0	0	0
IPR033811	Proteasome beta 3 subunit	2			1	0	0	1	0	0	0	0	0	0	0	0
IPR024142	Superoxide dismutase 1 copper chaperone	2			1	1	0	0	0	0	0	0	0	0	0	0
IPR007783	Eukaryotic translation initiation factor 3 subunit D	2			2	0	0	0	0	0	0	0	0	0	0	0
IPR006568	PSP, proline-rich	2			1	1	0	0	0	0	0	0	0	0	0	0
IPR033890	GDP-mannose 3,5-epimerase	2			1	0	0	0	0	0	0	1	0	0	0	0
IPR002180	Lumazine/riboflavin synthase	2			1	1	0	0	0	0	0	0	0	0	0	0
IPR012391	Serine/threonine protein phosphatase, BSU1	2			1	1	0	0	0	0	0	0	0	0	0	0
IPR025697	CLU domain	2			1	1	0	0	0	0	0	0	0	0	0	0
IPR016125	Peptidase C15, pyroglutamyl peptidase I-like	2			1	0	0	0	0	1	0	0	0	0	0	0
IPR008274	Aldehyde oxidase/xanthine dehydrogenase, molybdopterin binding	2			1	0	0	0	0	1	0	0	0	0	0	0
IPR013170	mRNA splicing factor Cwf21 domain	2			1	1	0	0	0	0	0	0	0	0	0	0
IPR006577	UAS	2			1	0	0	0	0	0	0	0	0	0	1	0
IPR002496	Phosphoribosyl-AMP cyclohydrolase domain	2			1	1	0	0	0	0	0	0	0	0	0	0
IPR000534	Semialdehyde dehydrogenase, NAD-binding	2			1	1	0	0	0	0	0	0	0	0	0	0
IPR004424	4-diphosphocytidyl-2C-methyl-D-erythritol kinase	2			1	1	0	0	0	0	0	0	0	0	0	0
IPR004621	Eukaryotic-type methylenetetrahydrofolate reductase	2			1	1	0	0	0	0	0	0	0	0	0	0
IPR031100	LOG family	2			1	1	0	0	0	0	0	0	0	0	0	0
IPR001261	ArgE/DapE/ACY1/CPG2/YscS, conserved site	2			1	1	0	0	0	0	0	0	0	0	0	0
IPR003754	Tetrapyrrole biosynthesis, uroporphyrinogen III synthase	2			1	1	0	0	0	0	0	0	0	0	0	0
IPR013078	Histidine phosphatase superfamily, clade-1	2			1	1	0	0	0	0	0	0	0	0	0	0
IPR001059	Translation elongation factor P/YeiP, central	2			1	1	0	0	0	0	0	0	0	0	0	0
IPR001789	Signal transduction response regulator, receiver domain	2			1	0	0	0	0	0	0	1	0	0	0	0
IPR002888	[2Fe-2S]-binding	2			1	0	0	0	0	1	0	0	0	0	0	0
IPR004730	Transaldolase type 1	2			1	1	0	0	0	0	0	0	0	0	0	0
IPR008179	Phosphoribosyl-ATP pyrophosphohydrolase	2			1	1	0	0	0	0	0	0	0	0	0	0
IPR007788	Glutaminyl-peptide cyclotransferase	2			1	0	0	0	0	0	0	0	0	0	0	1
IPR023696	Ureohydrolase domain superfamily	2			0	1	0	0	0	1	0	0	0	0	0	0
IPR011949	HAD-superfamily hydrolase, subfamily IA, REG-2-like	2			0	2	0	0	0	0	0	0	0	0	0	0
IPR006379	HAD-superfamily hydrolase, subfamily IIB	2			0	1	0	1	0	0	0	0	0	0	0	0
IPR005482	Biotin carboxylase, C-terminal	2			0	1	0	0	0	1	0	0	0	0	0	0
IPR013017	NHL repeat, subgroup	2			0	1	0	0	0	1	0	0	0	0	0	0
IPR002124	Cytochrome c oxidase, subunit Vb	2			0	1	0	0	0	1	0	0	0	0	0	0
IPR019595	Domain of unknown function DUF2470	2			0	2	0	0	0	0	0	0	0	0	0	0
IPR012258	Acyl-CoA oxidase	2			0	1	0	0	0	0	0	0	0	0	0	1
IPR006383	HAD-superfamily hydrolase, subfamily IB, PSPase-like	2			0	1	0	0	0	0	0	1	0	0	0	0
IPR001258	NHL repeat	2			0	1	0	0	0	1	0	0	0	0	0	0
IPR006156	Dihydroneopterin aldolase	2			0	1	0	0	0	1	0	0	0	0	0	0
IPR023307	Aerolysin-like toxin, beta complex domain	2			0	1	0	0	0	1	0	0	0	0	0	0
IPR007736	Caleosin-related	2			0	2	0	0	0	0	0	0	0	0	0	0
IPR027728	Topless family	2			0	1	0	0	0	1	0	0	0	0	0	0
IPR009027	Ribosomal protein L9/RNase H1, N-terminal	2			0	1	0	0	0	1	0	0	0	0	0	0
IPR002172	Low-density lipoprotein (LDL) receptor class A repeat	2			0	1	0	1	0	0	0	0	0	0	0	0
IPR009327	Cupin domain of unknown function DUF985	2			0	2	0	0	0	0	0	0	0	0	0	0
IPR011124	Zinc finger, CW-type	2			0	1	0	0	0	0	0	0	0	1	0	0
IPR033744	RBM8, RNA recognition motif	2			0	1	0	0	0	0	0	0	0	0	1	0
IPR020905	NAD(P)H-quinone oxidoreductase subunit O	2			0	1	0	0	0	1	0	0	0	0	0	0
IPR018965	Ubiquitin-activating enzyme E1, C-terminal	2			0	1	0	0	0	0	0	0	0	1	0	0
IPR033658	Glutaredoxin, PICOT-like	2			0	2	0	0	0	0	0	0	0	0	0	0
IPR005375	Ubiquitin-fold modifier 1	2			0	1	0	0	0	0	0	1	0	0	0	0
IPR018074	Ubiquitin-activating enzyme E1, conserved site	2			0	1	0	0	0	0	0	0	0	1	0	0
IPR006649	Ribonucleoprotein LSM domain, eukaryotic/archaea-type	2			0	1	0	0	0	0	1	0	0	0	0	0
IPR002791	Domain of unknown function DUF89	2			0	1	0	0	0	0	0	1	0	0	0	0
IPR001792	Acylphosphatase-like domain	2			0	1	0	0	0	1	0	0	0	0	0	0
IPR026017	Lumazine-binding domain	2			0	1	0	0	0	1	0	0	0	0	0	0
IPR021132	Ribosomal protein L18e, conserved site	2			0	1	0	0	0	1	0	0	0	0	0	0
IPR025224	Cell cycle and apoptosis regulator protein	2			0	1	0	0	0	1	0	0	0	0	0	0
IPR003607	HD/PDEase domain	2			0	1	0	0	0	0	0	1	0	0	0	0
IPR025954	DBC1/CARP1 catalytically inactive NUDIX hydrolase domain	2			0	1	0	0	0	1	0	0	0	0	0	0
IPR004480	Monothiol glutaredoxin-related	2			0	2	0	0	0	0	0	0	0	0	0	0
IPR020855	Ureohydrolase, manganese-binding site	2			0	1	0	0	0	1	0	0	0	0	0	0
IPR020070	Ribosomal protein L9, N-terminal	2			0	1	0	0	0	1	0	0	0	0	0	0
IPR012951	Berberine/berberine-like	2			0	1	1	0	0	0	0	0	0	0	0	0
IPR002655	Acyl-CoA oxidase, C-terminal	2			0	1	0	0	0	0	0	0	0	0	0	1
IPR000011	Ubiquitin/SUMO-activating enzyme E1	2			0	1	0	0	0	0	0	0	0	1	0	0
IPR020069	Ribosomal protein L9, C-terminal	2			0	1	0	0	0	1	0	0	0	0	0	0
IPR036412	HAD-like superfamily	2			0	2	0	0	0	0	0	0	0	0	0	0
IPR014886	La protein, RNA-binding domain	2			0	1	0	0	0	1	0	0	0	0	0	0
IPR019572	Ubiquitin-activating enzyme, catalytic cysteine domain	2			0	1	0	0	0	0	0	0	0	1	0	0
IPR027235	Prefoldin subunit 2	2			0	1	0	0	0	1	0	0	0	0	0	0
IPR018215	ClpP, Ser active site	2			0	1	0	0	0	0	0	1	0	0	0	0
IPR006286	Deglycase PfpI	2			0	1	0	0	0	1	0	0	0	0	0	0
IPR011764	Biotin carboxylation domain	2			0	1	0	0	0	1	0	0	0	0	0	0
IPR016185	Pre-ATP-grasp domain superfamily	2			0	1	0	0	0	1	0	0	0	0	0	0
IPR020456	Acylphosphatase	2			0	1	0	0	0	1	0	0	0	0	0	0
IPR023943	Enolase-phosphatase E1	2			0	2	0	0	0	0	0	0	0	0	0	0
IPR036282	Glutathione S-transferase, C-terminal domain superfamily	2			0	2	0	0	0	0	0	0	0	0	0	0
IPR023198	Phosphoglycolate phosphatase-like, domain 2	2			0	2	0	0	0	0	0	0	0	0	0	0
IPR000244	Ribosomal protein L9	2			0	1	0	0	0	1	0	0	0	0	0	0
IPR011030	Lipovitellin-phosvitin complex, superhelical domain	2			0	1	0	0	0	0	0	0	0	1	0	0
IPR001780	Ribosomal protein L35A	2			0	1	0	0	0	1	0	0	0	0	0	0
IPR020813	Fibrillarin, conserved site	2			0	1	0	0	0	1	0	0	0	0	0	0
IPR019342	NADH:ubiquinone oxidoreductase, iron-sulphur subunit 5	2			0	1	0	0	0	0	1	0	0	0	0	0
IPR015120	Siah interacting protein, N-terminal	2			0	1	0	0	0	1	0	0	0	0	0	0
IPR013022	Xylose isomerase-like, TIM barrel domain	2			0	1	0	0	0	1	0	0	0	0	0	0
IPR006595	CTLH, C-terminal LisH motif	2			0	1	0	0	0	1	0	0	0	0	0	0
IPR007726	SS18 family	2			0	2	0	0	0	0	0	0	0	0	0	0
IPR020594	Ribosomal protein L9, bacteria/chloroplast	2			0	1	0	0	0	1	0	0	0	0	0	0
[truncated: 1,027 more rows]
